# Supplementary material for: Mitochondrial respiratory chain and Krebs cycle enzyme function in human donor livers subjected to end-ischaemic hypothermic machine perfusion
Source: PLoS One. 2021 Oct 28;16(10):e0257783. doi: 10.1371/journal.pone.0257783 (PMC8553115; doi:10.1371/journal.pone.0257783)
Supplement: S1 Data — (XLSX) [file pone.0257783.s001.xlsx]

## Sheet: BCA
		Liver	Specimen	Absorption at 562nm/min (AU)	Protein content (mg/well)	Protein content (mg/ml)
		1	41	0.55	9.91	16.52
			42	0.66	12.57	20.94
			71	0.63	11.78	19.63
			72	0.58	10.55	17.59
		2	41	0.51	9.05	15.08
			42	0.4	6.31	10.51
			71	0.37	5.77	9.61
			72	0.36	5.5	9.17
		3	41	0.55	7.72	12.86
			42	0.44	5.34	8.91
			71	0.47	6.11	10.18
			72	0.55	7.78	12.96
		4	41	0.45	5.56	9.26
			42	0.51	6.98	11.63
			71	0.58	8.35	13.92
			72	0.57	8.16	13.6
		5	41	0.51	6.94	11.57
			42	0.59	8.54	14.23
			71	0.45	5.73	9.55
			72	0.53	7.29	12.16
		6	41	0.66	9.93	16.55
			42	0.64	9.5	15.83
			71	0.58	8.24	13.74
			72	0.59	8.48	14.14
		7	41	0.5	6.71	11.18
			42	0.45	5.57	9.29
			71	0.52	6.99	11.65
			72	0.39	4.49	7.48
		8	41	0.51	9.63	16.05
			42	0.45	8.17	13.61
			71	0.45	8.08	13.47
			72	0.46	8.27	13.78
		9	41	0.26	3.24	5.4
			42	0.22	2.24	3.74
			71	0.35	5.56	9.27
			72	0.25	3.22	5.36
		10	41	0.41	7.15	11.92
			42	0.45	8.17	13.62
			71	0.46	8.37	13.94
			72	0.44	7.89	13.15
		11	41	0.4	7.17	11.95
			42	0.32	5.03	8.38
			71	0.55	10.89	18.16
			72	0.53	10.29	17.16
		12	41	0.21	2.34	3.89
			42	0.36	6.18	10.3
			71	0.29	4.45	7.42
			72	0.25	3.39	5.66
		13	41	0.29	4.42	7.37
			42	0.3	4.68	7.8
			71	0.34	5.59	9.31
			72	0.31	4.79	7.99
		14	41	0.42	7.49	12.49
			42	0.28	4.14	6.91
			71	0.46	8.7	14.5
			72	0.39	6.85	11.42
		15	41	0.22	2.65	4.42
			42	0.25	3.33	5.55
			71	0.39	6.79	11.31
			72	0.33	5.43	9.05
		16	41	0.35	5.79	9.66
			42	0.41	7.33	12.21
			71	0.31	4.73	7.88
			72	0.23	2.92	4.87
		17	41	0.5	9.49	15.81
			42	0.48	9.04	15.07
			71	0.24	3.08	5.13
			72	0.31	4.75	7.92
		18	41	0.33	5.5	9.17
			42	0.32	5.11	8.52
			71	0.34	5.85	9.75
			72	0.35	5.97	9.94
		19	41	0.3	4.63	7.71
			42	0.32	5.17	8.61
			71	0.3	4.74	7.9
			72	0.42	7.99	13.31
		20	41	0.46	9.23	15.39
			42	0.43	8.22	13.69
			71	0.55	11.65	19.42
			72	0.55	11.88	19.8
		21	41	0.47	9.62	16.04
			42	0.44	8.76	14.6
			71	0.31	5.04	8.41
			72	0.42	8.19	13.65
		22	41	0.3	4.51	7.52
			42	0.36	6.28	10.47
			71	0.32	5.29	8.82
			72	0.44	8.54	14.23
		23	41	0.47	9.58	15.97
			42	0.36	6.31	10.51
			71	0.45	8.82	14.71
			72	0.44	8.5	14.17
		24	41	0.39	7.19	11.98
			42	0.38	7.05	11.75
			71	0.36	6.48	10.8
			72	0.38	6.79	11.32
		25	41	0.49	9.08	15.13
			42	0.53	10.16	16.94
			71	0.48	8.76	14.59
			72	0.49	9.09	15.15
		26	41	0.66	11.97	19.95
			42	0.62	11.08	18.47
			71	0.5	8.57	14.29
			72	0.52	9.06	15.09
		27	41	0.44	7.78	12.97
			42	0.38	6.35	10.58
			71	0.43	7.62	12.7
			72	0.44	7.77	12.95
		28	41	0.56	10.91	18.18
			42	0.48	8.9	14.84
			71	0.65	13.3	22.16
			72	0.58	11.63	19.38
		29	41	0.4	6.83	11.39
			42	0.44	7.81	13.02
			71	0.43	7.54	12.57
			72	0.44	7.76	12.93
		30	41	0.56	10.86	18.11
			42	0.53	10.18	16.97
			71	0.44	7.95	13.25
			72	0.53	10.27	17.12
		31	41	0.61	6.11	10.18
			42	0.65	7.07	11.79
			71	0.63	6.67	11.12
			72	0.65	7.19	11.98
		32	41	0.6	5.73	9.55
			42	0.6	5.73	9.55
			71	0.59	5.43	9.06
			72	0.55	4.13	6.89
		33	41	0.74	9.74	16.23
			42	0.78	11.01	18.35
			71	0.72	9.24	15.4
			72	0.77	10.54	17.57
		34	41	0.69	8.38	13.96
			42	0.65	7.17	11.95
			71	0.74	9.68	16.13
			72	0.7	8.62	14.37
		35	41	0.6	5.58	9.3
			42	0.64	6.94	11.56
			71	0.62	6.31	10.51
			72	0.72	9.03	15.04
		36	41	0.56	4.48	7.46
			42	0.56	4.52	7.54
			71	0.62	6.34	10.56
			72	0.6	5.82	9.7
		37	41	0.52	9.16	15.27
			42	0.48	8.34	13.9
			71	0.52	9.06	15.1
			72	0.66	11.98	19.97
		38	41	0.43	7.84	13.07
			42	0.45	8.25	13.74
			71	0.41	7.4	12.33
			72	0.45	8.35	13.92

## Sheet: CS
		Liver	Sample	Absorbance	Absorbance	CS activity	Specific CS activity	Specific CS activity
				412nm/min	(Sample – Bkgd)
				(AU)	(AU)	(mmol/min/ml)	(mmol/min/mg)	(nmol/min/mg)
		1	41	55.61	55.61	0.00241	0.000146	145.61
			42	59.48	59.48	0.00257	0.000123	122.83
			71	56.5	56.5	0.00244	0.000124	124.49
			72	56.08	56.08	0.00243	0.000138	137.91
		2	41	27.31	27.31	0.00118	7.8e-05	78.35
			42	19.47	19.47	0.000842	8e-05	80.15
			71	20.59	20.59	0.000891	9.3e-05	92.67
			72	27.87	27.87	0.00121	0.000131	131.46
		3	41	52.22	52.22	0.00226	0.000176	175.61
			42	40.64	40.64	0.00176	0.000197	197.34
			71	48.54	48.54	0.0021	0.000206	206.34
			72	42.44	42.44	0.00184	0.000142	141.6
		4	41	42.8	42.8	0.00185	0.0002	199.81
			42	43.32	43.32	0.00187	0.000161	161.15
			71	49.44	49.44	0.00214	0.000154	153.6
			72	49.29	49.29	0.00213	0.000157	156.79
		5	41	44.85	44.85	0.00194	0.000168	167.66
			42	43.7	43.7	0.00189	0.000133	132.82
			71	38.93	38.93	0.00168	0.000176	176.29
			72	32.2	32.2	0.00139	0.000115	114.55
		6	41	53.65	53.65	0.00232	0.00014	140.21
			42	55.95	55.95	0.00242	0.000153	152.84
			71	45.65	45.65	0.00197	0.000144	143.72
			72	38.33	38.33	0.00166	0.000117	117.26
		7	41	41.83	41.83	0.00181	0.000162	161.85
			42	33.34	33.34	0.00144	0.000155	155.24
			71	40.76	40.76	0.00176	0.000151	151.32
			72	32.46	32.46	0.0014	0.000188	187.74
		8	41	47.57	47.57	0.00206	0.000128	128.18
			42	42.95	42.95	0.00186	0.000137	136.51
			71	50.15	50.15	0.00217	0.000161	161.04
			72	48.92	48.92	0.00212	0.000154	153.57
		9	41	19.8	19.8	0.000856	0.000159	158.53
			42	12.74	12.74	0.000551	0.000147	147.26
			71	26.11	26.11	0.00113	0.000122	121.82
			72	14.68	14.68	0.000635	0.000118	118.44
		10	41	40.51	40.51	0.00175	0.000147	146.99
			42	35.37	35.37	0.00153	0.000112	112.28
			71	37.67	37.67	0.00163	0.000117	116.85
			72	39.05	39.05	0.00169	0.000128	128.44
		11	41	22.83	22.83	0.000988	8.3e-05	82.65
			42	20.88	20.88	0.000903	0.000108	107.76
			71	34.54	34.54	0.00149	8.2e-05	82.27
			72	35.22	35.22	0.00152	8.9e-05	88.78
		12	41	22.11	22.11	0.000956	0.000246	245.65
			42	43.65	43.65	0.00189	0.000183	183.36
			71	29.29	29.29	0.00127	0.000171	170.7
			72	22.45	22.45	0.000971	0.000172	171.62
		13	41	28.72	28.72	0.00124	0.000169	168.63
			42	29.55	29.55	0.00128	0.000164	163.93
			71	34.28	34.28	0.00148	0.000159	159.28
			72	32.41	32.41	0.0014	0.000175	175.44
		14	41	42.53	42.53	0.00184	0.000147	147.27
			42	32.65	32.65	0.00141	0.000204	204.45
			71	44.49	44.49	0.00192	0.000133	132.68
			72	37.57	37.57	0.00163	0.000142	142.28
		15	41	19.38	19.38	0.000838	0.00019	189.64
			42	23.12	23.12	0.001	0.00018	180.29
			71	35.86	35.86	0.00155	0.000137	137.14
			72	33.79	33.79	0.00146	0.000162	161.58
		16	41	34.62	34.62	0.0015	0.000155	155.06
			42	33.83	33.83	0.00146	0.00012	119.81
			71	24.86	24.86	0.00108	0.000136	136.46
			72	31.27	31.27	0.00135	0.000278	278.02
		17	41	50.35	50.35	0.00218	0.000138	137.75
			42	44.71	44.71	0.00193	0.000128	128.3
			71	29.7	29.7	0.00129	0.00025	250.48
			72	34.44	34.44	0.00149	0.000188	188.06
		18	41	30.58	30.58	0.00132	0.000144	144.28
			42	30.48	30.48	0.00132	0.000155	154.77
			71	40.95	40.95	0.00177	0.000182	181.59
			72	43.55	43.55	0.00188	0.000189	189.44
		19	41	49.89	49.89	0.00216	0.00028	279.84
			42	32.18	32.18	0.00139	0.000162	161.59
			71	45.1	45.1	0.00195	0.000247	246.9
			72	44.54	44.54	0.00193	0.000145	144.68
		20	41	50.11	50.11	0.00217	0.000141	140.85
			42	53.26	53.26	0.0023	0.000168	168.22
			71	52.92	52.92	0.00229	0.000118	117.83
			72	50	50	0.00216	0.000109	109.21
		21	41	42.7	42.7	0.00185	0.000115	115.17
			42	44.69	44.69	0.00193	0.000132	132.43
			71	30.95	30.95	0.00134	0.000159	159.24
			72	42.61	42.61	0.00184	0.000135	135.04
		22	41	30.6	30.6	0.00132	0.000176	175.95
			42	35.07	35.07	0.00152	0.000145	144.94
			71	29.47	29.47	0.00128	0.000145	144.54
			72	36.95	36.95	0.0016	0.000112	112.3
		23	41	59.68	59.68	0.00258	0.000162	161.6
			42	48.16	48.16	0.00208	0.000198	198.15
			71	55.9	55.9	0.00242	0.000164	164.4
			72	54.64	54.64	0.00236	0.000167	166.81
		24	41	37.19	37.19	0.00161	0.000134	134.22
			42	36.88	36.88	0.0016	0.000136	135.77
			71	31.63	31.63	0.00137	0.000127	126.7
			72	33.62	33.62	0.00145	0.000128	128.46
		25	41	32.3	32.3	0.0014	9.2e-05	92.32
			42	26.94	26.94	0.00117	6.9e-05	68.77
			71	28.57	28.57	0.00124	8.5e-05	84.67
			72	31.46	31.46	0.00136	9e-05	89.82
		26	41	39.23	39.23	0.0017	8.5e-05	85.32
			42	36.1	36.1	0.00156	7.8e-05	78.18
			71	34.7	34.7	0.0016	8.7e-05	85.7
			72	32.4	32.4	0.0014	8.3e-05	83.45
		27	41	35.68	35.68	0.00154	0.000119	118.93
			42	25.74	25.74	0.00111	0.000105	105.19
			71	32.18	32.18	0.00139	0.00011	109.62
			72	24.64	24.64	0.00107	8.2e-05	82.32
		28	41	41.21	41.21	0.00178	9.8e-05	98.05
			42	29.63	29.63	0.00128	8.6e-05	86.34
			71	44.68	44.68	0.00193	8.7e-05	87.2
			72	46.54	46.54	0.00201	0.000104	103.89
		29	41	33.51	33.51	0.00145	0.000127	127.29
			42	37.16	37.16	0.00161	0.000123	123.45
			71	31.19	31.19	0.00135	0.000107	107.34
			72	42.36	42.36	0.00183	0.000142	141.68
		30	41	47.41	47.41	0.00205	0.000113	113.26
			42	43.94	43.94	0.0019	0.000112	111.98
			71	35.99	35.99	0.00156	0.000117	117.48
			72	40.54	40.54	0.00175	0.000102	102.45
		31	41	30.2	30.2	0.00131	0.000128	128.38
			42	35.5	35.5	0.00154	0.00013	130.25
			71	37.29	37.29	0.00161	0.000145	145.09
			72	39.96	39.96	0.00173	0.000144	144.29
		32	41	39.34	39.34	0.0017	0.000178	178.13
			42	40.33	40.33	0.00174	0.000183	182.58
			71	28.85	28.85	0.00125	0.000138	137.75
			72	29.68	29.68	0.00128	0.000186	186.42
		33	41	45.09	45.09	0.00195	0.00012	120.18
			42	44.76	44.76	0.00194	0.000106	105.52
			71	36.28	36.28	0.00157	0.000102	101.93
			72	42.69	42.69	0.00185	0.000105	105.1
		34	41	38.5	38.5	0.00167	0.000119	119.29
			42	35.88	35.88	0.00155	0.00013	129.88
			71	45.78	45.78	0.00198	0.000123	122.77
			72	33.69	33.69	0.00146	0.000101	101.38
		35	41	43.99	43.99	0.0019	0.000205	204.66
			42	43.46	43.46	0.00188	0.000163	162.56
			71	45.25	45.25	0.00196	0.000186	186.2
			72	48.37	48.37	0.00209	0.000139	139.06
		36	41	38.07	38.07	0.00165	0.000221	220.66
			42	40.89	40.89	0.00177	0.000235	234.54
			71	42.82	42.82	0.00185	0.000175	175.42
			72	42.59	42.59	0.00184	0.00019	189.99
		37	41	43.42	43.42	0.00188	0.000123	122.96
			42	43.6	43.6	0.00189	0.000136	135.67
			71	41.73	41.73	0.00181	0.000119	119.49
			72	27.1	27.1	0.00117	5.9e-05	58.7
		38	41	40.91	40.91	0.00177	0.000135	135.44
			42	44.7	44.7	0.00193	0.000141	140.67
			71	38.3	38.3	0.00166	0.000134	134.38
			72	44.65	44.65	0.00193	0.000139	138.74

## Sheet: Acon
		Liver	Sample	Absorbance	Aconitase activity	Specific aconitase activity	Specific aconitase activity
				340nm/min
				(AU)	(mmol/min/mg)	(mmol/min/ml)	(nmol/min/ml)
		1	41	2.01	0.0005	2.8e-05	27.95
			42	3.55	0.0008	3.9e-05	38.92
			71	3.64	0.0008	4.3e-05	42.63
			72	2.89	0.0007	3.8e-05	37.78
		2	41	2.2	0.0005	3.3e-05	33.48
			42	1.87	0.0004	4.1e-05	40.96
			71	1.73	0.0004	4.1e-05	41.41
			72	1.7	0.0004	4.3e-05	42.57
		3	41	2.59	0.0006	4.6e-05	46.23
			42	1.9	0.0004	4.9e-05	49.01
			71	2.87	0.0007	6.5e-05	64.7
			72	3.58	0.0008	6.3e-05	63.43
		4	41	1.62	0.0004	4e-05	40.09
			42	1.77	0.0004	3.5e-05	34.97
			71	3.73	0.0009	6.1e-05	61.47
			72	3.92	0.0009	6.6e-05	66.22
		5	41	3.14	0.0007	6.2e-05	62.3
			42	3.09	0.0007	5e-05	49.93
			71	2.42	0.0006	5.8e-05	58.23
			72	2.49	0.0006	4.7e-05	46.96
		6	41	2.7	0.0006	3.8e-05	37.53
			42	3.03	0.0007	4.4e-05	43.9
			71	1.66	0.0004	2.8e-05	27.73
			72	2.41	0.0006	3.9e-05	39.17
		7	41	2.87	0.0007	5.9e-05	59.06
			42	2.91	0.0007	7.2e-05	71.93
			71	3.55	0.0008	7e-05	69.89
			72	3.2	0.0007	9.8e-05	98.29
		8	41	3.6	0.0008	5.2e-05	51.58
			42	4.7	0.0011	7.9e-05	79.33
			71	3.8	0.0009	6.5e-05	64.81
			72	5.01	0.0012	8.3e-05	83.48
		9	41	0.18	0	8e-06	42.32
			42	0.18	0	1.1e-05	42.26
			71	0.24	0.0001	6e-06	55.81
			72	0.22	0.0001	1e-05	51.05
		10	41	2.42	0.0006	4.7e-05	46.6
			42	2.01	0.0005	3.4e-05	33.84
			71	2.73	0.0006	4.5e-05	44.94
			72	2.87	0.0007	5e-05	50.07
		11	41	4.15	0.001	8e-05	79.81
			42	3.29	0.0008	9e-05	90.13
			71	5.17	0.0012	6.5e-05	65.41
			72	5.03	0.0012	6.7e-05	67.36
		12	41	1.39	0.0003	8.2e-05	81.89
			42	2.44	0.0006	5.5e-05	54.52
			71	3.3	0.0008	0.000102	102.28
			72	3.04	0.0007	0.000124	123.61
		13	41	2.61	0.0006	8.2e-05	81.53
			42	2.21	0.0005	6.5e-05	65.25
			71	3.09	0.0007	7.6e-05	76.13
			72	2.81	0.0006	8.1e-05	80.71
		14	41	4.38	0.001	8.1e-05	80.63
			42	2.36	0.0005	7.9e-05	78.56
			71	3.55	0.0008	5.6e-05	56.21
			72	3.2	0.0007	6.4e-05	64.36
		15	41	4.15	0.001	0.000216	215.79
			42	4.76	0.0011	0.000197	197.08
			71	6.46	0.0015	0.000131	131.23
			72	9.51	0.0022	0.000241	241.33
		16	41	3.35	0.0008	8e-05	79.78
			42	5.69	0.0013	0.000107	106.96
			71	4.52	0.001	0.000132	131.67
			72	2.95	0.0007	0.000139	139.46
		17	41	4.11	0.0009	6e-05	59.74
			42	3.07	0.0007	4.7e-05	46.8
			71	3.01	0.0007	0.000135	134.59
			72	2.38	0.0005	6.9e-05	69
		18	41	2.23	0.0005	5.6e-05	55.79
			42	2.32	0.0005	6.3e-05	62.65
			71	2.53	0.0006	5.9e-05	59.47
			72	2.07	0.0005	4.8e-05	47.74
		19	41	3.92	0.0009	0.000117	116.81
			42	3.13	0.0007	8.3e-05	83.49
			71	3.64	0.0008	0.000106	105.75
			72	4.65	0.0011	8e-05	80.25
		20	41	7.21	0.0017	0.000108	107.65
			42	6.37	0.0015	0.000107	106.85
			71	7.03	0.0016	8.3e-05	83.18
			72	9.01	0.0021	0.000104	104.46
		21	41	4.85	0.0011	6.9e-05	69.5
			42	4.76	0.0011	7.5e-05	74.93
			71	4.75	0.0011	0.00013	129.89
			72	6.07	0.0014	0.000102	102.09
		22	41	2.06	0.0005	6.3e-05	62.77
			42	2.25	0.0005	4.9e-05	49.41
			71	4.11	0.0009	0.000107	107.05
			72	5.18	0.0012	8.4e-05	83.6
		23	41	3.75	0.0009	5.4e-05	53.96
			42	5.05	0.0012	0.00011	110.36
			71	7.03	0.0016	0.00011	109.75
			72	4.89	0.0011	7.9e-05	79.24
		24	41	3.75	0.0009	7.2e-05	71.96
			42	4.03	0.0009	7.9e-05	78.74
			71	3.77	0.0009	8e-05	80.21
			72	3.65	0.0008	7.4e-05	73.95
		25	41	2.4	0.0006	3.6e-05	36.45
			42	4.06	0.0009	5.5e-05	55.06
			71	3.07	0.0007	4.8e-05	48.39
			72	2.03	0.0005	3.1e-05	30.82
		26	41	4.8	0.0011	5.5e-05	55.4
			42	5.93	0.0014	6.8e-05	68.15
			71	3.2	0.0008	4.4e-05	49.86
			72	4.2	0.001	5.7e-05	57.49
		27	41	3.75	0.0009	6.6e-05	66.46
			42	3.22	0.0007	7e-05	69.78
			71	4.68	0.0011	8.5e-05	84.62
			72	5.31	0.0012	9.4e-05	94.14
		28	41	5.14	0.0012	6.5e-05	64.97
			42	4.69	0.0011	7.3e-05	72.53
			71	7.12	0.0016	7.4e-05	73.77
			72	4.93	0.0011	5.8e-05	58.38
		29	41	2.7	0.0006	5.4e-05	54.39
			42	2.43	0.0006	4.3e-05	42.91
			71	3.17	0.0007	5.8e-05	57.9
			72	2.81	0.0006	5e-05	49.95
		30	41	3.42	0.0008	4.3e-05	43.39
			42	3.14	0.0007	4.2e-05	42.47
			71	2.72	0.0006	4.7e-05	47.14
			72	2.86	0.0007	3.8e-05	38.36
		31	41	2.33	0.0005	5.3e-05	52.64
			42	2.38	0.0005	4.6e-05	46.27
			71	2.67	0.0006	5.5e-05	55.19
			72	2.93	0.0007	5.6e-05	56.1
		32	41	1.81	0.0004	4.3e-05	43.41
			42	1.49	0.0003	3.6e-05	35.87
			71	1.5	0.0003	3.8e-05	37.93
			72	1.37	0.0003	4.6e-05	45.66
		33	41	5.95	0.0014	8.4e-05	84.18
			42	5.71	0.0013	7.1e-05	71.42
			71	6.19	0.0014	9.2e-05	92.27
			72	6.49	0.0015	8.5e-05	84.8
		34	41	3.45	0.0008	5.7e-05	56.82
			42	3	0.0007	5.8e-05	57.75
			71	4.97	0.0011	7.1e-05	70.7
			72	5.92	0.0014	9.5e-05	94.59
		35	41	2.3	0.0005	5.7e-05	56.88
			42	2.52	0.0006	5e-05	49.97
			71	2.38	0.0005	5.2e-05	52.03
			72	3.04	0.0007	4.6e-05	46.35
		36	41	3.19	0.0007	9.8e-05	98.22
			42	2.72	0.0006	8.3e-05	82.75
			71	3.68	0.0008	8e-05	80.1
			72	4.67	0.0011	0.000111	110.73
		37	41	3.62	0.0008	7e-06	6.77
			42	5.08	0.0012	9e-06	8.6
			71	4.64	0.0011	9e-06	8.92
			72	6.7	0.0015	2.6e-05	26.22
		38	41	3.97	0.0009	7e-06	6.73
			42	4.12	0.0009	7e-06	6.72
			71	3.44	0.0008	6e-06	5.88
			72	3.76	0.0009	6e-06	6.22

## Sheet: Cx I
		Liver	Sample	Measurement	Absorbance	Activity	Mean activity	Specific Cx I activity
					340nm/min	(mmol/min/ml)	(mmol/min/ml)	(nmol/min/mg)
					(AU)
		1	41	1	0.038	0.551	0.594	35.95
				2	0.042	0.619
				3	0.042	0.612
			42	1	0.048	0.702	0.731	34.9
				2	0.05	0.732
				3	0.052	0.759
			71	1	0.041	0.6	0.606	30.88
				2	0.041	0.597
				3	0.032	0.47
				4	0.042	0.622
			72	1	0.037	0.543	0.517	29.41
				2	0.032	0.472
				3	0.037	0.536
		2	41	1	0.127	1.243	0.357	23.65
				2	0.034	0.328
				3	0.005	0.076
				4	0.027	0.392
				5	0.024	0.35
			42	1	0.02	0.286	0.279	26.55
				2	0.023	0.338
				3	0.018	0.264
				4	0.02	0.286
			71	1	0.019	0.281	0.289	30.05
				2	0.021	0.303
				3	0.019	0.281
			72	1	0.023	0.33	0.321	35.06
				2	0.02	0.289
				3	0.024	0.345
		3	41	1	0.039	0.573	0.627	48.72
				2	0.045	0.663
				3	0.032	0.472
				4	0.044	0.644
			42	1	0.021	0.311	0.329	36.91
				2	0.024	0.355
				3	0.022	0.321
			71	1	0.026	0.382	0.403	39.64
				2	0.021	0.306
				3	0.026	0.378
				4	0.031	0.45
				5	0.044	0.641
			72	1	0.026	0.397	0.445	34.31
				2	0.031	0.455
				3	0.033	0.482
				4	0.023	0.338
				5	0.04	0.58
		4	41	1	0.029	0.428	0.388	41.91
				2	0.025	0.367
				3	0.025	0.37
			42	1	0.029	0.431	0.408	35.08
				2	0.028	0.404
				3	0.017	0.25
				4	0.027	0.389
			71	1	0.033	0.485	0.481	34.55
				2	0.036	0.524
				3	0.03	0.445
				4	0.032	0.47
			72	1	0.031	0.448	0.377	27.72
				2	0.024	0.348
				3	0.028	0.414
				4	0.025	0.37
		5	41	1	0.034	0.504	0.318	27.5
				2	0.02	0.294
				3	0.022	0.321
				4	0.018	0.257
				5	0.104	1.52
				6	0.023	0.34
			42	1	0.028	0.414	0.377	26.48
				2	0.026	0.374
				3	0.023	0.343
			71	1	0.015	0.22	0.27	28.27
				2	0.019	0.277
				3	0.018	0.262
				4	0.019	0.272
			72	1	0.011	0.157	0.312	25.63
				2	0.006	0.088
				3	0.015	0.213
				4	0.02	0.286
				5	0.022	0.318
				6	0.023	0.33
		6	41	1	0.05	0.734	0.76	45.94
				2	0.055	0.8
				3	0.051	0.746
			42	1	0.059	0.869	0.733	46.32
				2	0.054	0.795
				3	0.045	0.666
				4	0.05	0.739
			71	1	0.055	0.808	0.813	59.21
				2	0.056	0.815
				3	0.056	0.817
			72	1	0.037	0.541	0.566	40.04
				2	-0.007	-0.095
				3	0.046	0.673
				4	0.043	0.629
				5	0.036	0.529
		7	41	1	0.019	0.284	0.436	39.05
				2	0.03	0.441
				3	0.029	0.426
				4	0.03	0.443
			42	1	0.023	0.338	0.265	28.55
				2	0.018	0.267
				3	0.018	0.257
				4	0.019	0.272
			71	1	0.025	0.362	0.38	32.63
				2	0.024	0.355
				3	0.019	0.284
				4	0.029	0.423
			72	1	0.015	0.215	0.208	27.82
				2	0.017	0.245
				3	0.013	0.196
				4	0.015	0.213
		8	41	1	0.018	0.269	0.395	24.6
				2	0.025	0.372
				3	0.026	0.384
				4	0.029	0.428
			42	1	0.025	0.37	0.343	25.18
				2	0.023	0.335
				3	0.022	0.323
			71	1	0.033	0.482	0.471	34.95
				2	0.031	0.458
				3	0.032	0.472
			72	1	0.028	0.416	0.348	25.23
				2	0.025	0.365
				3	0.022	0.316
				4	0.025	0.362
		9	41	1	0.011	0.154	0.188	34.89
				2	0.012	0.181
				3	0.014	0.198
				4	0.013	0.186
			42	1	0.009	0.135	0.123	32.86
				2	0.008	0.11
				3	0.008	0.124
			71	1	0.017	0.252	0.195	21.07
				2	0.019	0.281
				3	0.008	0.147
				4	0.014	0.201
				5	0.013	0.186
				6	0.01	0.199
			72	1	0.014	0.206	0.197	36.68
				2	0.014	0.208
				3	0.012	0.176
		10	41	1	0.027	0.389	0.419	35.18
				2	0.032	0.463
				3	0.028	0.406
			42	1	0.025	0.36	0.35	25.69
				2	0.024	0.348
				3	0.023	0.343
			71	1	0.03	0.438	0.348	24.98
				2	0.026	0.374
				3	0.022	0.328
				4	0.023	0.343
			72	1	0.023	0.34	0.347	26.37
				2	0.001	0.02
				3	0.023	0.338
				4	0.025	0.362
		11	41	1	0.013	0.196	0.219	18.37
				2	0.013	0.188
				3	0.016	0.235
				4	0.016	0.228
			42	1	0.015	0.213	0.259	30.86
				2	0.018	0.267
				3	0.019	0.272
				4	0.016	0.237
			71	1	0.027	0.389	0.431	23.72
				2	0.031	0.448
				3	0.031	0.455
				4	0.019	0.284
			72	1	0.025	0.372	0.461	26.87
				2	0.032	0.47
				3	0.032	0.47
				4	0.03	0.443
				5	0.023	0.338
		12	41	1	0.017	0.25	0.132	33.95
				2	0.015	0.218
				3	0.012	0.181
				4	0.011	0.166
				5	0.012	0.176
				6	0.01	0.14
				7	0.01	0.14
				8	0.008	0.117
			42	1	0.023	0.34	0.241	23.45
				2	0.019	0.281
				3	0.017	0.25
				4	0.016	0.233
				5	0.018	0.264
				6	0.016	0.228
			71	1	0.008	0.11	0.153	20.56
				2	0.009	0.137
				3	0.008	0.12
				4	0.01	0.144
				5	0.011	0.166
				6	0.011	0.154
				7	0.009	0.137
			72	1	0.008	0.122	0.081	14.28
				2	0.008	0.12
				3	0.009	0.127
				4	0.005	0.078
				5	0.005	0.076
				6	0.006	0.088
		13	41	1	0.011	0.162	0.177	24.01
				2	0.008	0.113
				3	0.009	0.132
				4	0.006	0.093
				5	0.007	0.108
				6	0.004	0.085
				7	0.01	0.193
				8	0.009	0.173
				9	0.008	0.165
			42	1	0.014	0.208	0.186	23.87
				2	0.01	0.14
				3	0.006	0.083
				4	0.009	0.137
				5	0.009	0.125
				6	0.012	0.179
				7	0.013	0.207
				8	0.009	0.173
			71	1	0.015	0.213	0.232	24.92
				2	0.014	0.208
				3	0.011	0.177
				4	0.013	0.258
				5	0.007	0.131
				6	0.012	0.225
			72	1	0.014	0.206	0.187	23.43
				2	0.012	0.176
				3	0.013	0.196
				4	0.012	0.171
				5	0.011	0.164
				6	0.053	0.778
		14	41	1	0.017	0.242	0.349	27.96
				2	0.013	0.188
				3	0.006	0.086
				4	0.012	0.171
				5	0.013	0.186
				6	0.025	0.365
				7	0.023	0.338
				8	0.024	0.345
			42	1	0.013	0.196	0.145	21.02
				2	0.01	0.144
				3	0.009	0.135
				4	0.011	0.157
				5	0.009	0.137
				6	0.013	0.191
				7	0.01	0.147
			71	1	0.024	0.355	0.273	18.82
				2	0.02	0.299
				3	0.024	0.357
				4	0.014	0.268
				5	0.013	0.258
				6	0.024	0.46
				7	0.015	0.294
			72	1	0.011	0.164	0.262	22.92
				2	0.01	0.152
				3	0.011	0.166
				4	0.015	0.287
				5	0.013	0.261
				6	0.012	0.237
				7	0.009	0.166
				8	0.008	0.15
		15	41	1	0.009	0.13	0.168	38.01
				2	0.008	0.122
				3	0.01	0.147
				4	0.012	0.179
				5	0.01	0.149
				6	0.012	0.176
			42	1	0.016	0.235	0.252	45.45
				2	0.013	0.196
				3	0.015	0.225
				4	0.017	0.245
				5	0.018	0.269
				6	0.017	0.242
			71	1	0.021	0.313	0.294	25.97
				2	0.019	0.272
				3	0.02	0.296
				4	0.029	0.423
				5	0.026	0.374
				6	0.02	0.286
				7	0.014	0.271
			72	1	0.021	0.311	0.323	35.71
				2	0.019	0.281
				3	0.017	0.255
				4	0.023	0.343
				5	0.018	0.269
				6	0.022	0.316
		16	41	1	0.027	0.394	0.723	74.85
				2	0.028	0.416
				3	0.026	0.377
				4	0.047	0.693
				5	0.049	0.722
				6	0.051	0.754
			42	1	0.037	0.541	0.835	68.4
				2	0.055	0.813
				3	0.056	0.822
				4	0.059	0.871
			71	1	0.036	0.531	0.517	65.64
				2	0.035	0.519
				3	0.034	0.502
			72	1	0.044	0.651	0.629	129.28
				2	0.043	0.627
				3	0.042	0.609
		17	41	1	0.041	0.595	0.587	37.15
				2	0.039	0.575
				3	0.04	0.592
			42	1	0.032	0.475	0.447	29.66
				2	0.031	0.45
				3	0.028	0.416
			71	1	0.019	0.274	0.322	62.77
				2	0.023	0.343
				3	0.012	0.434
				4	0.017	0.336
				5	0.015	0.284
				6	0.012	0.225
				7	0.018	0.346
			72	1	0.027	0.389	0.383	48.41
				2	0.026	0.382
				3	0.021	0.379
		18	41	1	0.007	0.098	0.104	11.3
				2	0.007	0.098
				3	0.008	0.115
			42	1	0.012	0.174	0.162	19.08
				2	0.01	0.167
				3	0.01	0.147
			71	1	0.006	0.088	0.177	18.18
				2	0.004	0.059
				3	0.003	0.042
				4	0.01	0.152
				5	0.011	0.157
				6	0.01	0.189
				7	0.01	0.186
			72	1	0.012	0.179	0.188	18.87
				2	0.013	0.188
				3	0.013	0.196
				4	0.006	0.124
		19	41	1	0.027	0.396	0.388	50.36
				2	0.026	0.377
				3	0.027	0.392
			42	1	0.017	0.245	0.233	26.99
				2	0.014	0.208
				3	0.017	0.245
			71	1	0.023	0.343	0.326	41.2
				2	0.02	0.291
				3	0.023	0.343
			72	1	0.022	0.421	0.384	28.84
				2	0.018	0.356
				3	0.019	0.375
		20	41	1	0.033	0.64	0.653	42.41
				2	0.035	0.675
				3	0.033	0.643
			42	1	0.031	0.604	0.783	57.19
				2	0.038	0.734
				3	0.042	0.829
				4	0.04	0.786
			71	1	0.032	0.62	0.659	33.94
				2	0.036	0.698
				3	0.034	0.659
			72	1	0.022	0.424	0.685	34.57
				2	0.037	0.724
				3	0.03	0.677
				4	0.007	0.14
				5	0.033	0.653
		21	41	1	0.012	0.169	0.615	38.32
				2	0.041	0.6
				3	0.001	0.023
				4	0.02	0.392
				5	0.033	0.636
				6	0.033	0.653
				7	0.028	0.555
			42	1	0.03	0.591	0.616	42.18
				2	0.035	0.682
				3	0.029	0.574
			71	1	0.018	0.349	0.376	44.76
				2	0.027	0.522
				3	0.021	0.418
				4	0.019	0.362
			72	1	0.025	0.489	0.532	38.98
				2	0.03	0.587
				3	0.018	0.359
				4	0.027	0.519
		22	41	1	0.023	0.444	0.46	61.1
				2	0.035	0.509
				3	0.029	0.426
				4	0.018	0.343
			42	1	0.034	0.504	0.521	49.81
				2	0.042	0.617
				3	0.033	0.489
				4	0.039	0.57
			71	1	0.045	0.658	0.599	67.89
				2	0.033	0.482
				3	0.038	0.553
				4	0.036	0.585
			72	1	0.045	0.666	0.509	35.73
				2	0.039	0.568
				3	0.032	0.475
				4	0.025	0.483
		23	41	1	0.047	0.693	0.631	39.51
				2	0.032	0.62
				3	0.03	0.581
			42	1	0.024	0.476	0.507	48.22
				2	0.028	0.548
				3	0.025	0.496
				4	0.05	0.985
			71	1	0.022	0.431	0.459	31.21
				2	0.026	0.512
				3	0.022	0.434
				4	0.02	0.388
			72	1	0.024	0.473	0.358	25.27
				2	0.016	0.327
				3	0.02	0.392
				4	0.013	0.251
				5	0.018	0.356
		24	41	1	0.032	0.475	0.528	44.06
				2	0.027	0.529
				3	0.03	0.581
			42	1	0.026	0.509	0.504	42.87
				2	0.024	0.463
				3	0.028	0.538
			71	1	0.026	0.503	0.467	43.22
				2	0.021	0.418
				3	0.025	0.48
			72	1	0.023	0.45	0.455	40.17
				2	0.019	0.362
				3	0.026	0.503
				4	0.021	0.411
		25	41	1	0.012	0.235	0.224	14.81
				2	0.011	0.212
				3	0.012	0.225
			42	1	0.013	0.251	0.185	10.93
				2	0.008	0.177
				3	0.011	0.206
				4	0.009	0.173
				5	0.005	0.131
			71	1	0.011	0.219	0.222	15.21
				2	0.011	0.219
				3	0.012	0.228
			72	1	0.008	0.15	0.155	10.21
				2	0.007	0.144
				3	0.009	0.17
		26	41	4	0.022	0.424	0.441	22.09
				5	0.023	0.447
				3	0.023	0.45
			42	1	0.023	0.447	0.451	24.44
				2	0.021	0.411
				3	0.025	0.496
			71	1	0.021	0.408	0.411	28.77
				2	0.022	0.424
				3	0.021	0.401
			72	1	0.017	0.333	0.347	22.99
				2	0.017	0.326
				3	0.02	0.382
		27	41	1	0.009	0.166	0.236	18.19
				2	0.009	0.179
				3	0.013	0.251
				4	0.012	0.225
				5	0.012	0.232
			42	1	0.011	0.209	0.216	20.45
				2	0.011	0.212
				3	0.012	0.228
			71	1	0.014	0.281	0.273	21.5
				2	0.01	0.196
				3	0.013	0.261
				4	0.011	0.222
				5	0.014	0.277
			72	1	0.012	0.225	0.236	18.23
				2	-0.001	-0.013
				3	0.013	0.248
				3	0.012	0.235
		28	41	1	0.018	0.359	0.42	23.08
				2	0.019	0.376
				3	0.033	0.643
				4	0.015	0.294
				5	0.02	0.452
				6	0.022	0.431
				7	0.027	0.522
			42	1	0.019	0.365	0.347	23.38
				2	0.018	0.356
				3	0.015	0.294
				4	0.016	0.32
			71	1	0.002	0.046	0.439	19.83
				2	0.015	0.3
				3	0.023	0.447
				4	0.021	0.418
				5	0.012	0.238
				6	0.023	0.454
			72	1	0.023	0.45	0.488	25.21
				2	0.009	0.176
				3	0.024	0.473
				4	0.015	0.284
				5	0.028	0.542
		29	41	1	0.002	0.036	0.16	14.08
				2	0.008	0.153
				3	0.008	0.153
				4	0.006	0.114
				5	0.01	0.174
			42	1	0.007	0.131	0.124	9.52
				2	0.009	0.179
				3	0.005	0.114
				4	0.007	0.127
			71	1	0.005	0.091	0.064	5.06
				2	0.009	0.179
				3	0.003	0.062
				4	0.003	0.052
				5	0.006	0.124
				6	0.003	0.063
				7	0.003	0.065
			72	1	0.009	0.176	0.191	14.81
				2	0.011	0.209
				3	0.01	0.189
		30	41	1	0.006	0.111	0.395	21.81
				2	0.011	0.212
				3	0.009	0.176
				4	0.001	0.016
				5	0.004	0.069
				6	0.02	0.398
				7	0.02	0.392
				8	0.02	0.395
			42	1	0.002	0.042	0.388	22.88
				2	0.012	0.235
				3	0.02	0.398
				4	0.005	0.098
				5	0.019	0.375
				6	0.02	0.392
			71	1	0.015	0.29	0.272	20.52
				2	0.015	0.284
				3	0.012	0.241
			72	1	0.008	0.153	0.289	16.91
				2	0.014	0.281
				3	0.016	0.32
				4	0.014	0.268
		31	41	1	0.016	0.307	0.292	28.69
				2	0.126	2.46
				3	0.013	0.259
				4	0.016	0.31
				5	0.012	0.225
			42	1	0.018	0.349	0.342	28.97
				2	0.018	0.343
				3	0.008	0.157
				4	0.017	0.333
			71	1	0.014	0.264	0.272	24.46
				2	0.013	0.255
				3	0.015	0.297
			72	1	0.012	0.241	0.271	22.61
				2	0.015	0.287
				3	0.015	0.284
		32	41	1	0.013	0.258	0.235	24.61
				2	0.011	0.219
				3	0.01	0.229
			42	1	0.01	0.199	0.225	23.57
				2	0.012	0.235
				3	0.012	0.241
			71	1	0.006	0.118	0.125	13.83
				2	0.006	0.121
				3	0.007	0.137
			72	1	0.009	0.166	0.158	22.97
				2	0.007	0.145
				3	0.008	0.163
		33	41	1	0.038	0.741	0.767	47.26
				2	0.039	0.764
				3	0.041	0.796
			42	1	0.048	0.93	0.87	47.42
				2	0.043	0.848
				3	0.034	0.832
			71	1	0.036	0.688	0.652	42.35
				2	0.029	0.586
				3	0.035	0.682
			72	1	0.042	0.724	0.677	38.52
				2	0.002	0.042
				3	0.034	0.659
				4	0.031	0.647
		34	41	1	0.013	0.261	0.26	18.62
				2	0.014	0.281
				3	0.012	0.238
			42	1	0.01	0.193	0.196	16.39
				2	0.011	0.209
				3	0.009	0.186
			71	1	0.017	0.323	0.3	18.61
				2	0.014	0.281
				3	0.015	0.297
			72	1	0.012	0.232	0.244	16.95
				2	0.013	0.245
				3	0.013	0.255
		35	41	1	0.009	0.166	0.158	16.96
				2	0.008	0.163
				3	0.007	0.144
			42	1	0.012	0.238	0.246	21.24
				2	0.014	0.268
				3	0.018	0.346
				4	0.007	0.231
				5	0.004	0.072
			71	1	0	-0.003	0.233	22.21
				2	0.008	0.214
				3	0.001	0.026
				4	0.006	0.121
				5	0.003	0.049
				6	0.012	0.225
				7	0.011	0.261
			72	1	0.007	0.149	0.167	11.11
				2	0.009	0.179
				3	0.009	0.173
		36	41	1	0.006	0.114	0.113	15.16
				2	0.005	0.101
				3	0.006	0.124
			42	1	0.01	0.193	0.183	24.23
				2	0.009	0.173
				3	0.009	0.183
			71	1	0.013	0.251	0.225	21.32
				2	0.011	0.219
				3	0.008	0.157
				4	0.01	0.196
				5	0.011	0.206
			72	1	0.008	0.157	0.158	16.27
				2	0.007	0.144
				3	0.009	0.173
		37	41	1	0.065	0.947	0.922	60.39
				2	0.044	0.861
				3	0.055	0.958
			42	1	0.047	0.92	0.916	65.89
				2	0.046	0.901
				3	0.047	0.927
			71	1	0.036	0.711	0.683	45.22
				2	0.035	0.682
				3	0.034	0.656
			72	1	0.049	0.916	0.835	41.82
				2	0.041	0.793
				3	0.041	0.796
		38	41	1	0.126	1.848	0.795	60.86
				2	0.04	0.78
				3	0.042	0.829
				4	0.04	0.777
			42	1	0.048	0.937	0.965	70.2
				2	0.051	0.995
				3	0.049	0.963
			71	1	0.05	0.976	0.95	77.03
				2	0.048	0.933
				3	0.048	0.94
			72	1	0.05	0.976	0.982	70.56
				2	0.052	1.008
				3	0.049	0.963
				4	0.034	0.994

## Sheet: Cx II-III
		Liver	Sample	Measurement	Absorbance	Activity	Mean activity	Specific Cx II-III activity
					340nm/min	antim. sens.	antim. sens.
					(AU)	(mmol/min/ml)	(mmol/min/ml)	(nmol/min/mg)
		1	41	1	0.139	3.62	2.326	140.83
				2	0.082	2.853
				3	0.081	2.824
				4	0.074	2.564
				5	0.07	2.419
				6	0.061	2.101
				7	0.064	2.222
			42	1	0.06	3.116	2.603	124.28
				2	0.019	0.998
				3	0.017	0.877
				4	0.095	2.465
				5	0.095	2.478
				6	0.216	5.625
				7	0.11	2.865
			71	1	0.093	2.413	2.564	130.6
				2	0.101	2.626
				3	0.102	2.652
			72	1	0.077	1.997	2.137	121.51
				2	0.086	2.24
				3	0.084	2.174
		2	41	1	0.066	1.719	1.225	81.29
				2	0.075	1.944
				3	0.057	1.493
				4	0.046	1.185
				5	0.05	1.293
				6	0.046	1.198
			42	1	0.053	1.385	1.33	126.52
				2	0.05	1.302
				3	0.05	1.302
			71	1	0.028	0.725	1.214	126.3
				2	0.046	1.207
				3	0.048	1.259
				4	0.045	1.176
			72	1	0.041	1.055	1.133	123.55
				2	0.048	1.254
				3	0.042	1.089
		3	41	1	0.062	1.076	0.964	74.92
				2	0.051	0.883
				3	0.054	0.932
				4	0.008	0.213
				5	0.037	0.486
				6	0.008	0.217
				7	0.018	0.313
			42	1	0.012	0.001	1.95	218.89
				2	0.007	0.174
				3	0.012	0.154
				4	0.113	1.965
				5	0.075	1.944
				6	0.075	1.94
			71	1	0.088	2.3	2.261	222.24
				2	0.086	2.227
				3	0.087	2.257
			72	1	0.045	0.787	0.755	58.23
				2	0.043	0.738
				3	0.057	0.74
		4	41	1	0.094	2.452	2.238	241.58
				2	0.082	2.14
				2	0.082	2.122
			42	1	0.118	2.052	1.871	160.88
				2	0.124	2.153
				3	0.071	1.84
				4	0.073	1.892
				5	0.072	1.879
			71	1	0.081	2.101	3.967	284.96
				2	0.078	4.063
				3	0.077	4.002
				4	0.074	3.837
			72	1	0.027	0.694	0.713	52.45
				2	0.034	0.894
				3	0.026	0.681
				4	0.029	0.764
				5	0.057	2.943
				6	0.072	3.724
				7	0.073	3.819
				8	0.046	2.396
				9	0.095	2.465
				10	0.105	2.734
		5	41	1	0.129	4.479	4.209	363.8
				2	0.119	4.115
				3	0.116	4.034
			42	1	0.097	3.356	3.084	216.72
				2	0.087	3.015
				3	0.083	2.882
			71	1	0.112	3.9	3.819	399.83
				2	0.108	3.762
				3	0.109	3.796
			72	1	0.048	1.678	1.537	126.46
				2	0.056	1.45
				3	0.057	1.484
		6	41	1	0.13	4.508	4.66	281.62
				2	0.145	5.023
				3	0.128	4.45
			42	1	0.14	4.844	4.708	297.31
				2	0.088	4.592
				3	0.09	4.688
			71	1	0.111	5.755	3.617	263.3
				2	0.072	3.759
				3	0.067	3.464
				4	0.07	3.628
			72	1	0.058	3.021	3.047	215.48
				2	0.065	3.368
				3	0.056	2.899
				4	0.084	2.899
		7	41	1	0.076	2.639	2.533	226.59
				2	0.077	2.679
				3	0.066	2.28
			42	1	0.058	2.02	1.867	201.05
				2	0.05	1.736
				3	0.053	1.846
			71	1	0.068	2.344	2.375	203.82
				2	0.068	2.373
				3	0.069	2.407
			72	1	0.048	1.649	1.703	227.77
				2	0.05	1.742
				3	0.05	1.719
		8	41	1	0.137	1.788	0.584	36.36
				2	0.086	1.49
				3	0.114	1.976
				4	0.083	1.435
				5	0.038	0.64
				6	0.048	0.828
				7	0.045	0.582
				8	0.041	0.53
				9	0.03	0.395
			42	1	0.014	0.24	0.131	9.6
				2	0.007	0.127
				3	0.005	0.087
				4	0.011	0.143
				5	0.009	0.122
				6	0.012	0.161
				7	0.025	0.437
				8	0.024	0.414
			71	1	0.043	0.747	0.794	58.97
				2	0.012	0.317
				3	0.062	0.807
				4	0.064	0.829
			72	1	0.055	0.718	0.698	50.67
				2	0.058	0.751
				3	0.038	0.499
				4	0.048	0.625
		9	41	1	0.019	0.486	0.345	63.79
				2	0.04	0.694
				3	0.02	0.341
				4	0.06	0.775
				5	0.025	0.323
				3	0.014	0.178
				4	0.028	0.369
			42	1	0.04	0.523	0.531	141.93
				2	0.042	0.547
				3	0.04	0.523
			71	1	0.053	0.694	1.169	126.12
				2	0.065	0.842
				3	0.117	1.528
				4	0.088	1.15
				5	0.09	1.176
				5	0.091	1.181
				3	0.087	1.128
			72	1	0.047	0.614	0.179	33.47
				2	0.041	0.527
				3	0.015	0.191
				4	0.012	0.161
				5	0.014	0.187
		10	41	1	0.112	1.452	1.406	117.97
				2	0.107	1.398
				3	0.105	1.369
			42	1	0.098	1.28	1.183	86.85
				2	0.083	1.074
				3	0.069	1.195
			71	1	0.117	1.523	1.595	114.37
				2	0.099	1.713
				3	0.089	1.548
			72	1	0.028	0.365	0.37	28.11
				2	0.03	0.386
				3	0.028	0.358
		11	41	1	0.042	0.723	0.754	63.1
				2	0.056	0.729
				3	0.062	0.809
			42	1	0.066	0.853	0.61	72.78
				2	0.049	0.632
				3	0.05	0.655
				4	0.042	0.543
			71	1	0.124	1.617	1.244	68.53
				2	0.095	1.235
				3	0.099	1.285
				4	0.093	1.213
			72	1	0.1	1.3	1.262	73.57
				2	0.1	1.298
				3	0.091	1.189
		12	41	1	0.069	0.903	0.963	247.29
				2	0.072	0.935
				3	0.046	1.05
			42	1	0.155	2.014	1.93	187.45
				2	0.116	2.017
				3	0.101	1.759
			71	1	0.061	1.05	1.093	147.29
				2	0.078	1.013
				3	0.047	1.215
			72	1	0.026	0.686	0.739	130.6
				2	0.043	0.752
				3	0.045	0.778
		13	41	1	0.051	0.891	0.871	118.25
				2	0.05	0.871
				3	0.049	0.851
			42	1	0.052	0.894	0.916	117.54
				2	0.056	0.972
				3	0.035	0.613
				4	0.051	0.883
			71	1	0.064	1.102	1	107.44
				2	0.055	0.949
				3	0.055	0.949
			72	1	0.047	0.813	0.754	94.4
				2	0.044	0.767
				3	0.039	0.683
		14	41	1	0.099	1.713	1.596	127.8
				2	0.082	1.415
				3	0.096	1.661
			42	1	0.068	1.172	1.163	168.32
				2	0.055	1.063
				3	0.072	1.253
				4	0.03	0.527
				5	0.019	0.33
			71	1	0.104	1.811	1.471	101.41
				2	0.081	1.409
				3	0.059	1.03
				4	0.09	1.557
				5	0.057	0.99
				6	0.083	1.447
			72	1	0.103	1.78	1.719	150.49
				2	0.088	1.528
				3	0.119	2.057
				4	0.107	1.849
		15	41	1	0.052	0.909	0.927	209.66
				2	0.041	0.718
				3	0.057	0.992
				4	0.051	0.88
			42	1	0.071	1.224	1.259	226.96
				2	0.075	1.299
				3	0.072	1.253
			71	1	0.115	2.002	2.003	177.13
				2	0.121	2.101
				3	0.11	1.907
			72	1	0.104	1.8	1.697	187.55
				2	0.087	1.502
				3	0.103	1.788
		16	41	1	0.062	1.076	1.032	106.87
				2	0.06	1.036
				3	0.057	0.984
			42	1	0.042	1.089	1.092	89.44
				2	0.041	1.068
				3	0.043	1.12
			42	1	0.029	0.751	0.72	91.44
				2	0.026	0.681
				3	0.028	0.729
			72	1	0.023	0.608	0.683	140.36
				2	0.027	0.703
				3	0.043	0.738
		17	41	1	0.075	1.953	1.943	122.9
				2	0.078	2.018
				3	0.071	1.858
			42	1	0.041	1.076	1.119	74.21
				2	0.049	1.242
				3	0.04	1.037
			71	1	0.037	0.964	0.956	186.45
				2	0.035	0.916
				3	0.038	0.99
			72	1	0.05	1.293	1.182	149.23
				2	0.046	1.194
				3	0.041	1.059
		18	41	1	0.027	0.707	0.773	84.33
				2	0.047	0.813
				3	0.046	0.799
			42	1	0.048	0.836	0.834	97.94
				2	0.049	0.851
				3	0.047	0.816
			71	1	0.084	1.455	0.926	94.94
				2	0.049	0.856
				3	0.057	0.99
				4	0.054	0.932
			72	1	0.065	1.134	1.057	106.32
				2	0.058	1.001
				3	0.06	1.036
		19	41	1	0.072	1.879	2.041	264.73
				2	0.086	2.231
				3	0.077	2.014
			42	1	0.05	1.302	1.214	140.92
				2	0.042	1.094
				3	0.048	1.246
			71	1	0.028	0.734	1.192	150.88
				2	0.028	0.72
				3	0.07	1.209
				4	0.061	1.065
				5	0.093	1.615
				6	0.075	1.302
			72	1	0.082	1.427	1.332	100.01
				2	0.074	1.288
				3	0.049	1.28
		20	41	1	0.184	3.2	3.192	207.41
				2	0.128	3.325
				3	0.078	2.031
				4	0.088	3.05
			42	1	0.155	4.036	4.045	295.39
				2	0.149	3.889
				3	0.162	4.21
			71	1	0.133	4.618	4.375	225.24
				2	0.131	4.549
				3	0.114	3.958
			72	1	0.143	4.971	4.618	233.19
				2	0.136	4.734
				3	0.12	4.149
		21	41	1	0.071	1.845	1.946	121.34
				2	0.077	2.014
				3	0.076	1.979
			42	1	0.053	1.372	2.346	160.74
				2	0.053	1.389
				3	0.143	2.477
				4	0.088	2.292
				5	0.087	2.27
			71	1	0.045	1.172	1.123	133.53
				2	0.046	1.189
				3	0.029	1.007
			72	1	0.064	1.667	1.63	119.48
				2	0.062	1.619
				3	0.037	1.204
				4	0.092	2.405
				5	0.062	1.606
		22	41	1	0.008	0.208	0.592	78.74
				2	0.023	0.391
				3	0.035	0.602
				4	0.035	0.602
				5	0.033	0.573
			42	1	0.048	0.828	0.787	75.2
				2	0.041	0.709
				3	0.048	0.825
			71	1	0.033	0.567	0.623	70.59
				2	0.039	0.68
				3	0.028	0.489
				4	0.021	0.359
				5	0.029	0.373
				6	0.048	0.621
			72	1	0.04	0.694	0.726	51.03
				2	0.044	0.755
				3	0.056	0.729
		23	41	1	0.055	0.716	0.572	35.79
				2	0.063	0.825
				3	0.031	0.541
				4	0.048	0.621
				5	0.043	0.553
			42	1	0.038	0.497	0.508	48.3
				2	0.039	0.501
				3	0.04	0.525
			71	1	0.185	2.405	2.276	154.74
				2	0.083	2.161
				3	0.087	2.261
			72	1	0.036	0.938	0.856	60.45
				2	0.032	0.842
				3	0.123	1.606
				4	0.105	1.365
				5	0.094	1.217
				6	0.046	0.79
		24	41	1	0.042	1.098	1.091	91.02
				2	0.041	1.063
				3	0.064	1.111
			42	1	0.031	0.803	0.816	69.46
				2	0.032	0.829
				3	0.039	1.003
				4	0.031	0.816
			71	1	0.045	0.778	0.741	68.6
				2	0.042	0.723
				3	0.035	0.605
				4	0.042	0.72
			72	1	0.027	0.466	0.472	41.66
				2	0.026	0.443
				3	0.029	0.506
		25	41	1	0.057	1.476	1.389	91.78
				2	0.056	1.445
				3	0.048	1.246
			42	1	0.038	0.998	0.969	57.22
				2	0.036	0.938
				3	0.037	0.972
			71	1	0.053	1.37	1.231	84.33
				2	0.044	1.155
				3	0.042	1.098
				4	0.045	1.168
			72	1	0.048	1.241	1.17	77.27
				2	0.043	1.124
				3	0.044	1.146
		26	41	1	0.039	1.02	1.133	56.79
				2	0.067	1.169
				3	0.07	1.209
			42	1	0.054	0.932	0.929	50.28
				2	0.054	0.932
				3	0.053	0.923
			71	1	0.064	1.102	1.135	79.44
				2	0.064	1.105
				3	0.069	1.198
			72	1	0.049	0.854	0.867	57.45
				2	0.05	0.871
				3	0.051	0.877
		27	41	1	0.092	1.194	1.164	89.71
				2	0.068	0.879
				3	0.089	1.157
				4	0.088	1.141
			42	1	0.017	0.286	0.887	83.8
				2	0.02	0.256
				3	0.006	0.148
				4	0.067	0.877
				5	0.069	0.892
				6	0.069	0.892
			71	1	0.034	0.587	1.08	85.06
				2	0.045	0.579
				3	0.037	0.482
				4	0.06	0.777
				5	0.088	1.144
				6	0.083	1.085
				7	0.078	1.011
			72	1	0.012	0.154	0.91	70.3
				2	0.011	0.145
				3	0.005	0.13
				4	0.073	0.948
				5	0.066	0.864
				6	0.071	0.918
		28	41	1	0.067	0.872	0.91	50.06
				2	0.099	1.285
				3	0.076	0.987
				4	0.067	0.87
			42	1	0.045	0.59	0.571	38.46
				2	0.043	0.562
				3	0.043	0.56
			71	1	0.062	0.805	0.788	35.58
				2	0.057	0.744
				3	0.063	0.816
			72	1	0.159	2.075	2.077	107.17
				2	0.126	2.182
				3	0.114	1.973
		29	41	1	0.062	1.068	1.142	100.3
				2	0.068	1.175
				3	0.068	1.183
			42	1	0.083	1.441	1.404	107.87
				2	0.082	1.427
				3	0.078	1.345
			71	1	0.07	1.218	1.183	94.18
				2	0.066	1.149
				3	0.068	1.183
			72	1	0.083	1.447	1.443	111.59
				2	0.084	1.464
				3	0.082	1.418
		30	41	1	0.136	2.364	2.405	132.85
				2	0.092	2.4
				3	0.094	2.452
			42	1	0.077	1.992	1.913	112.71
				2	0.076	1.97
				3	0.068	1.775
			71	1	0.033	0.423	1.924	145.2
				2	0.105	1.829
				3	0.112	1.942
				4	0.115	2.002
			72	1	0.061	1.58	1.531	89.43
				2	0.061	1.576
				3	0.055	1.437
		31	41	1	0.046	1.189	1.143	112.32
				2	0.04	1.037
				3	0.046	1.202
				4	0.055	0.949
				5	0.048	0.828
				6	0.057	0.984
			42	1	0.03	0.777	0.815	69.1
				2	0.061	1.062
				3	0.052	0.9
				4	0.044	0.767
			71	1	0.051	0.891	0.901	81.03
				2	0.055	0.952
				3	0.033	0.859
			72	1	0.054	0.94	0.938	78.34
				2	0.056	0.969
				3	0.052	0.906
		32	41	1	0.071	1.233	0.733	76.71
				2	0.073	1.27
				3	0.067	1.16
				4	0.058	0.753
				5	0.061	0.79
				6	0.05	0.655
			42	1	0.05	0.859	0.596	62.4
				2	0.052	0.909
				3	0.034	0.582
				4	0.037	0.634
				5	0.033	0.573
			71	1	0.038	0.657	0.506	55.85
				2	0.029	0.498
				3	0.016	0.281
				4	0.037	0.477
				5	0.042	0.543
			72	1	0.065	0.846	0.831	120.69
				2	0.059	0.77
				3	0.067	0.877
		33	41	1	0.365	4.746	3.393	209.13
				2	0.105	2.73
				3	0.104	2.704
				4	0.092	2.396
			42	1	0.142	3.698	3.545	193.17
				2	0.144	3.741
				3	0.123	3.194
			71	1	0.098	2.556	2.637	171.31
				2	0.103	2.691
				3	0.102	2.665
			72	1	0.134	3.498	3.439	195.76
				2	0.133	3.464
				3	0.129	3.355
		34	41	1	0.065	1.693	0.943	67.58
				2	0.033	0.868
				3	0.06	1.558
				4	0.035	0.911
				5	0.04	1.05
			42	1	0.083	2.148	2.073	173.52
				2	0.08	2.092
				3	0.076	1.979
			71	1	0.069	1.797	1.975	122.43
				2	0.083	2.148
				3	0.076	1.979
			72	1	0.051	1.18	1.075	74.77
				2	0.041	1.072
				3	0.037	0.972
				4	0.027	0.694
				5	0.046	0.796
				6	0	0
		35	41	1	0.042	1.085	1.19	128.01
				2	0.072	1.247
				3	0.071	1.238
			42	1	0.064	1.117	1.122	97
				2	0.064	1.105
				3	0.066	1.143
			71	1	0.08	1.389	1.396	132.78
				2	0.083	1.438
				3	0.078	1.36
			72	1	0.099	1.713	1.593	105.91
				2	0.09	1.568
				3	0.086	1.499
		36	41	1	0.048	0.839	0.858	115.04
				2	0.05	0.874
				3	0.05	0.862
			42	1	0.055	0.955	0.972	128.92
				2	0.055	0.952
				3	0.058	1.01
			71	1	0.087	1.505	1.386	131.27
				2	0.072	1.253
				3	0.081	1.4
			72	1	0.054	0.935	0.879	90.62
				2	0.048	0.833
				3	0.05	0.868
		37	41	1	0.182	3.16	3.082	201.78
				2	0.058	1.51
				3	0.116	3.03
				4	0.117	3.056
			42	1	0.053	1.372	1.526	109.77
				2	0.093	1.609
				3	0.092	1.597
			71	1	0.079	2.066	1.978	130.93
				2	0.076	1.975
				3	0.073	1.892
				4	0.057	1.489
			72	1	0.059	1.47	1.36	68.08
				2	0.052	1.35
				3	0.048	1.259
		38	41	1	0.073	1.91	1.842	140.97
				2	0.07	1.814
				3	0.069	1.801
			42	1	0.088	2.292	2.297	167.17
				2	0.089	2.318
				3	0.088	2.283
			71	1	0.071	1.84	1.733	140.59
				2	0.051	1.315
				3	0.063	1.649
				4	0.066	1.71
			72	1	0.084	2.179	2.161	155.28
				2	0.083	2.161
				3	0.082	2.144

## Sheet: Cx IV
		Liver	Sample	Measurements	Time	Absorbance	Result		Mean	Specific Cx IV activity
		#	#		(sec)	550nm/min	(k/min/ml)		(k/min/ml)	(k/min/ml)
						(AU)
		1	41	1	60	1.118	k1=	0.122
					120	0.99	k2=	0.12
					180	0.88	k3=	0.116
					240	0.789	Result=	59.576
				2	60	1.118	k1=	0.124
					120	0.988	k2=	0.12
					180	0.879	k3=	0.118
					240	0.785	Result=	60.29
				3	60	1.1	k1=	0.132
					120	0.964	k2=	0.131
					180	0.847	k3=	0.127
					240	0.751	Result=	64.979	61.615	3.73
			42	1	60	1.044	k1=	0.192
					120	0.862	k2=	0.186
					180	0.719	k3=	0.18
					240	0.609	Result=	92.95
				2	60	1.079	k1=	0.136
					120	0.942	k2=	0.134
					180	0.826	k3=	0.13
					240	0.731	Result=	83.161
				3	60	1.145	k1=	0.137
					120	0.998	k2=	0.134
					180	0.875	k3=	0.131
					240	0.774	Result=	83.834	86.649	4.14
			71	1	60	1.077	k1=	0.166
					120	0.912	k2=	0.163
					180	0.777	k3=	0.157
					240	0.672	Result=	81.128
				2	60	1.109	k1=	0.137
					120	0.967	k2=	0.136
					180	0.845	k3=	0.133
					240	0.744	Result=	84.586
				3	60	1.089	k1=	0.109
					120	0.977	k2=	0.107
					180	0.88	k3=	0.105
					240	0.795	Result=	66.66
				4	60	0.952	k1=	0.158
					120	0.813	k2=	0.156
					180	0.697	k3=	0.152
					240	0.603	Result=	97.071	87.595	4.46
			72	1	60	1.092	k1=	0.108
					120	0.98	k2=	0.107
					180	0.882	k3=	0.106
					240	0.795	Result=	66.835
				2	60	1.054	k1=	0.105
					120	0.949	k2=	0.103
					180	0.857	k3=	0.103
					240	0.773	Result=	64.948
				3	60	1.026	k1=	0.113
					120	0.916	k2=	0.114
					180	0.817	k3=	0.113
					240	0.732	Result=	70.801	67.528	3.84
		2	41	1	60	0.979	k1=	0.102
					120	0.884	k2=	0.101
					180	0.8	k3=	0.1
					240	0.726	Result=	50.449
				2	60	1.031	k1=	0.092
					120	0.94	k2=	0.091
					180	0.86	k3=	0.091
					240	0.785	Result=	45.658
				3	60	1.119	k1=	0.088
					120	1.025	k2=	0.087
					180	0.941	k3=	0.085
					240	0.867	Result=	43.236	46.448	3.08
			42	1	60	1.046	k1=	0.065
					120	0.98	k2=	0.064
					180	0.92	k3=	0.064
					240	0.864	Result=	32.179
				2	60	1.006	k1=	0.054
					120	0.953	k2=	0.054
					180	0.903	k3=	0.053
					240	0.857	Result=	26.927
				3	60	0.835	k1=	0.075
					120	0.775	k2=	0.075
					180	0.719	k3=	0.076
					240	0.665	Result=	37.539
				4	60	1.011	k1=	0.069
					120	0.944	k2=	0.069
					180	0.88	k3=	0.069
					240	0.823	Result=	34.423	34.714	3.3
			71	1	60	1.015	k1=	0.071
					120	0.945	k2=	0.071
					180	0.88	k3=	0.071
					240	0.821	Result=	35.588
				2	60	0.96	k1=	0.089
					120	0.878	k2=	0.089
					180	0.804	k3=	0.088
					240	0.737	Result=	44.345
				3	60	1.113	k1=	0.063
					120	1.045	k2=	0.062
					180	0.983	k3=	0.061
					240	0.927	Result=	31.016
				4	60	0.944	k1=	0.071
					120	0.879	k2=	0.072
					180	0.818	k3=	0.071
					240	0.762	Result=	35.728	34.111	3.55
			72	1	60	1.013	k1=	0.033
					120	0.98	k2=	0.034
					180	0.947	k3=	0.035
					240	0.912	Result=	22.626
				2	60	1.071	k1=	0.055
					120	1.014	k2=	0.055
					180	0.959	k3=	0.055
					240	0.908	Result=	27.492
				3	60	1.007	k1=	0.059
					120	0.949	k2=	0.058
					180	0.896	k3=	0.058
					240	0.845	Result=	29.364
				4	60	1.067	k1=	0.056
					120	1.009	k2=	0.055
					180	0.955	k3=	0.055
					240	0.904	Result=	27.766	28.207	3.08
		3	41	1	60	0.928	k1=	0.365
					120	0.644	k2=	0.241
					180	0.573	k3=	0.237
					240	0.456	Result=	187.389
				2	60	0.884	k1=	0.361
					120	0.616	k2=	0.239
					180	0.548	k3=	0.238
					240	0.433	Result=	186.268
				3	60	0.863	k1=	0.367
					120	0.598	k2=	0.243
					180	0.531	k3=	0.241
					240	0.419	Result=	189	187.552	14.58
			42	1	60	0.89	k1=	0.334
					120	0.637	k2=	0.222
					180	0.571	k3=	0.22
					240	0.46	Result=	172.526
				2	60	1.024	k1=	0.301
					120	0.758	k2=	0.2
					180	0.687	k3=	0.195
					240	0.57	Result=	154.586
				3	60	0.942	k1=	0.298
					120	0.699	k2=	0.197
					180	0.635	k3=	0.194
					240	0.527	Result=	153.144	160.085	17.97
			71	1	60	0.934	k1=	0.402
					120	0.625	k2=	0.267
					180	0.548	k3=	0.262
					240	0.426	Result=	206.668
				2	60	1.14	k1=	0.302
					120	0.843	k2=	0.196
					180	0.77	k3=	0.185
					240	0.654	Result=	151.831
				3	60	0.894	k1=	0.405
					120	0.596	k2=	0.268
					180	0.523	k3=	0.259
					240	0.411	Result=	207.237
				4	60	0.941	k1=	0.379
					120	0.644	k2=	0.248
					180	0.573	k3=	0.241
					240	0.457	Result=	192.895	202.266	19.88
			72	1	60	0.957	k1=	0.348
					120	0.676	k2=	0.229
					180	0.605	k3=	0.223
					240	0.49	Result=	177.785
				2	60	0.789	k1=	0.388
					120	0.535	k2=	0.257
					180	0.472	k3=	0.252
					240	0.37	Result=	199.514
				3	60	0.935	k1=	0.348
					120	0.66	k2=	0.229
					180	0.592	k3=	0.224
					240	0.477	Result=	178.038	185.112	14.28
		4	41	1	60	1.01	k1=	0.326
					120	0.729	k2=	0.217
					180	0.655	k3=	0.212
					240	0.534	Result=	125.834
				2	60	0.976	k1=	0.332
					120	0.7	k2=	0.221
					180	0.627	k3=	0.219
					240	0.506	Result=	128.769
				3	60	0.966	k1=	0.315
					120	0.705	k2=	0.209
					180	0.636	k3=	0.208
					240	0.518	Result=	121.946	125.517	13.55
			42	1	60	0.967	k1=	0.33
					120	0.695	k2=	0.221
					180	0.621	k3=	0.221
					240	0.498	Result=	128.82
				2	60	0.937	k1=	0.347
					120	0.662	k2=	0.232
					180	0.589	k3=	0.233
					240	0.466	Result=	135.396
				3	60	0.999	k1=	0.323
					120	0.723	k2=	0.213
					180	0.652	k3=	0.209
					240	0.534	Result=	124.248	129.488	11.14
			71	1	60	0.916	k1=	0.521
					120	0.544	k2=	0.348
					180	0.457	k3=	0.346
					240	0.324	Result=	202.526
				2	60	0.903	k1=	0.548
					120	0.522	k2=	0.369
					180	0.432	k3=	0.371
					240	0.297	Result=	214.561
				3	60	0.915	k1=	0.502
					120	0.554	k2=	0.335
					180	0.468	k3=	0.336
					240	0.334	Result=	195.486	204.191	10.02
			72	1	60	0.92	k1=	0.422
					120	0.603	k2=	0.282
					180	0.523	k3=	0.283
					240	0.394	Result=	164.588
				2	60	0.889	k1=	0.436
					120	0.575	k2=	0.292
					180	0.496	k3=	0.293
					240	0.369	Result=	170.098
				3	60	0.941	k1=	0.347
					120	0.665	k2=	0.235
					180	0.588	k3=	0.239
					240	0.46	Result=	136.806
				4	60	0.971	k1=	0.386
					120	0.66	k2=	0.258
					180	0.58	k3=	0.256
					240	0.451	Result=	149.893
				5	60	0.997	k1=	0.461
					120	0.629	k2=	0.306
					180	0.541	k3=	0.302
					240	0.403	Result=	178.037	170.900	12.57
		5	41	1	60	0.941	k1=	0.279
					120	0.712	k2=	0.186
					180	0.649	k3=	0.185
					240	0.54	Result=	216.582
				2	60	0.978	k1=	0.303
					120	0.722	k2=	0.201
					180	0.654	k3=	0.198
					240	0.54	Result=	234.222
				3	60	0.974	k1=	0.294
					120	0.726	k2=	0.195
					180	0.66	k3=	0.192
					240	0.547	Result=	226.923	225.909	19.53
			42	1	60	0.95	k1=	0.326
					120	0.686	k2=	0.215
					180	0.618	k3=	0.215
					240	0.498	Result=	251.953
				2	60	0.958	k1=	0.338
					120	0.683	k2=	0.224
					180	0.612	k3=	0.221
					240	0.494	Result=	261.06
				3	60	0.95	k1=	0.337
					120	0.678	k2=	0.222
					180	0.61	k3=	0.219
					240	0.492	Result=	259.381	257.465	18.09
			71	1	60	0.955	k1=	0.277
					120	0.724	k2=	0.183
					180	0.662	k3=	0.175
					240	0.565	Result=	211.702
				2	60	0.962	k1=	0.264
					120	0.739	k2=	0.176
					180	0.677	k3=	0.173
					240	0.573	Result=	204.033
				3	60	0.962	k1=	0.266
					120	0.737	k2=	0.177
					180	0.675	k3=	0.175
					240	0.569	Result=	206.207	207.314	21.7
			72	1	60	0.904	k1=	0.319
					120	0.657	k2=	0.212
					180	0.592	k3=	0.208
					240	0.484	Result=	246.352
				2	60	0.971	k1=	0.302
					120	0.718	k2=	0.197
					180	0.655	k3=	0.19
					240	0.549	Result=	229.593
				3	60	1.086	k1=	0.265
					120	0.833	k2=	0.176
					180	0.764	k3=	0.171
					240	0.65	Result=	204.054	226.666	18.64
		6	41	1	60	0.982	k1=	0.347
					120	0.694	k2=	0.23
					180	0.62	k3=	0.228
					240	0.495	Result=	268.467
				2	60	0.983	k1=	0.38
					120	0.672	k2=	0.252
					180	0.594	k3=	0.248
					240	0.467	Result=	293.436
				3	60	0.916	k1=	0.423
					120	0.6	k2=	0.279
					180	0.524	k3=	0.275
					240	0.401	Result=	325.9	295.934	17.88
			42	1	60	0.897	k1=	0.459
					120	0.567	k2=	0.304
					180	0.488	k3=	0.302
					240	0.363	Result=	354.873
				2	60	0.896	k1=	0.404
					120	0.598	k2=	0.269
					180	0.523	k3=	0.268
					240	0.401	Result=	313.841
				3	60	0.943	k1=	0.367
					120	0.653	k2=	0.245
					180	0.578	k3=	0.241
					240	0.457	Result=	284.565
				4	60	0.934	k1=	0.375
					120	0.642	k2=	0.249
					180	0.568	k3=	0.245
					240	0.448	Result=	289.487	295.964	18.69
			71	1	60	0.923	k1=	0.325
					120	0.667	k2=	0.215
					180	0.601	k3=	0.211
					240	0.49	Result=	250.144
				2	60	0.955	k1=	0.325
					120	0.69	k2=	0.214
					180	0.622	k3=	0.21
					240	0.508	Result=	249.938
				3	60	0.941	k1=	0.332
					120	0.675	k2=	0.22
					180	0.606	k3=	0.218
					240	0.49	Result=	256.592	252.225	18.36
			72	1	60	0.95	k1=	0.284
					120	0.715	k2=	0.189
					180	0.651	k3=	0.186
					240	0.544	Result=	219.664
				2	60	0.901	k1=	0.301
					120	0.667	k2=	0.2
					180	0.604	k3=	0.198
					240	0.498	Result=	232.772
				3	60	0.873	k1=	0.307
					120	0.642	k2=	0.204
					180	0.58	k3=	0.202
					240	0.476	Result=	237.991	230.143	16.28
		7	41	1	60	0.894	k1=	0.334
					120	0.64	k2=	0.223
					180	0.572	k3=	0.222
					240	0.459	Result=	259.913
				2	60	0.841	k1=	0.315
					120	0.614	k2=	0.211
					180	0.552	k3=	0.211
					240	0.447	Result=	245.265
				3	60	0.785	k1=	0.331
					120	0.564	k2=	0.222
					180	0.504	k3=	0.223
					240	0.402	Result=	258.42	254.533	22.77
			42	1	60	0.96	k1=	0.254
					120	0.745	k2=	0.169
					180	0.684	k3=	0.169
					240	0.578	Result=	197.386
				2	60	0.842	k1=	0.262
					120	0.648	k2=	0.172
					180	0.597	k3=	0.169
					240	0.507	Result=	200.97
				3	60	0.896	k1=	0.202
					120	0.732	k2=	0.133
					180	0.687	k3=	0.131
					240	0.605	Result=	155.289
				4	60	0.868	k1=	0.231
					120	0.689	k2=	0.152
					180	0.64	k3=	0.151
					240	0.552	Result=	178.064	192.14	20.69
			71	1	60	0.884	k1=	0.271
					120	0.674	k2=	0.181
					180	0.615	k3=	0.18
					240	0.515	Result=	210.914
				2	60	1.041	k1=	0.292
					120	0.777	k2=	0.194
					180	0.706	k3=	0.19
					240	0.589	Result=	225.498
				3	60	1.001	k1=	0.247
					120	0.782	k2=	0.163
					180	0.723	k3=	0.159
					240	0.621	Result=	189.571	208.661	17.91
			72	1	60	0.996	k1=	0.164
					120	0.845	k2=	0.11
					180	0.8	k3=	0.107
					240	0.722	Result=	127.073
				2	60	0.992	k1=	0.188
					120	0.822	k2=	0.125
					180	0.773	k3=	0.122
					240	0.687	Result=	145.056
				3	60	1.009	k1=	0.162
					120	0.858	k2=	0.107
					180	0.814	k3=	0.105
					240	0.737	Result=	124.732	132.287	17.69
		8	41	1	60	0.921	k1=	0.257
					120	0.712	k2=	0.17
					180	0.655	k3=	0.167
					240	0.558	Result=	198.276
				2	60	0.957	k1=	0.293
					120	0.714	k2=	0.192
					180	0.652	k3=	0.186
					240	0.547	Result=	223.75
				3	60	0.899	k1=	0.285
					120	0.676	k2=	0.187
					180	0.618	k3=	0.183
					240	0.519	Result=	218.538	213.521	13.3
			42	1	60	0.927	k1=	0.087
					120	0.85	k2=	0.057
					180	0.827	k3=	0.056
					240	0.783	Result=	66.688
				2	60	0.881	k1=	0.091
					120	0.804	k2=	0.061
					180	0.78	k3=	0.059
					240	0.737	Result=	70.61
				3	60	0.962	k1=	0.063
					120	0.903	k2=	0.041
					180	0.887	k3=	0.04
					240	0.854	Result=	47.857
				4	60	0.931	k1=	0.072
					120	0.866	k2=	0.048
					180	0.845	k3=	0.048
					240	0.806	Result=	56.298
				5	60	0.962	k1=	0.067
					120	0.9	k2=	0.043
					180	0.882	k3=	0.042
					240	0.847	Result=	50.823	51.659	3.8
			71	1	60	0.952	k1=	0.285
					120	0.716	k2=	0.186
					180	0.656	k3=	0.182
					240	0.552	Result=	217.586
				2	60	0.987	k1=	0.229
					120	0.785	k2=	0.15
					180	0.731	k3=	0.146
					240	0.637	Result=	175.027
				3	60	0.928	k1=	0.222
					120	0.743	k2=	0.147
					180	0.692	k3=	0.144
					240	0.603	Result=	170.921
				4	60	0.938	k1=	0.222
					120	0.751	k2=	0.146
					180	0.7	k3=	0.145
					240	0.608	Result=	171.068	172.33	12.79
			72	1	60	0.941	k1=	0.122
					120	0.833	k2=	0.082
					180	0.799	k3=	0.081
					240	0.739	Result=	94.75
				2	60	0.943	k1=	0.11
					120	0.845	k2=	0.072
					180	0.816	k3=	0.072
					240	0.759	Result=	84.803
				3	60	0.914	k1=	0.132
					120	0.801	k2=	0.086
					180	0.77	k3=	0.083
					240	0.712	Result=	100.314	93.289	6.77
		9	41	1	60	0.955	k1=	0.14
					120	0.83	k2=	0.092
					180	0.794	k3=	0.09
					240	0.728	Result=	53.845
				2	60	0.956	k1=	0.122
					120	0.846	k2=	0.081
					180	0.813	k3=	0.081
					240	0.75	Result=	47.358
				3	60	0.968	k1=	0.114
					120	0.864	k2=	0.075
					180	0.833	k3=	0.075
					240	0.774	Result=	43.885
				4	60	0.915	k1=	0.121
					120	0.811	k2=	0.08
					180	0.779	k3=	0.08
					240	0.72	Result=	46.834	154.964	28.69
			42	1	60	0.921	k1=	0.073
					120	0.856	k2=	0.05
					180	0.834	k3=	0.051
					240	0.791	Result=	28.921
				2	60	0.917	k1=	0.078
					120	0.848	k2=	0.053
					180	0.824	k3=	0.055
					240	0.777	Result=	31.153
				3	60	0.954	k1=	0.04
					120	0.917	k2=	0.027
					180	0.903	k3=	0.028
					240	0.878	Result=	31.566
				4	60	0.892	k1=	0.07
					120	0.832	k2=	0.046
					180	0.814	k3=	0.045
					240	0.779	Result=	26.756	28.943	7.74
			71	1	60	0.957	k1=	0.173
					120	0.805	k2=	0.116
					180	0.759	k3=	0.117
					240	0.673	Result=	67.702
				2	60	0.938	k1=	0.162
					120	0.798	k2=	0.107
					180	0.757	k3=	0.108
					240	0.679	Result=	62.757
				3	60	0.971	k1=	0.144
					120	0.841	k2=	0.097
					180	0.8	k3=	0.097
					240	0.726	Result=	56.253	62.238	6.72
			72	1	60	0.93	k1=	0.125
					120	0.821	k2=	0.083
					180	0.788	k3=	0.083
					240	0.724	Result=	48.495
				2	60	0.877	k1=	0.121
					120	0.777	k2=	0.083
					180	0.743	k3=	0.084
					240	0.681	Result=	48.048
				3	60	0.899	k1=	0.115
					120	0.801	k2=	0.076
					180	0.773	k3=	0.077
					240	0.714	Result=	44.621	47.054	8.78
		10	41	1	60	0.962	k1=	0.288
					120	0.721	k2=	0.19
					180	0.658	k3=	0.187
					240	0.549	Result=	110.875
				2	60	0.976	k1=	0.27
					120	0.745	k2=	0.181
					180	0.68	k3=	0.18
					240	0.569	Result=	105.104
				3	60	0.947	k1=	0.269
					120	0.724	k2=	0.178
					180	0.663	k3=	0.178
					240	0.556	Result=	104.047	106.675	8.95
			42	1	60	0.93	k1=	0.277
					120	0.705	k2=	0.185
					180	0.643	k3=	0.184
					240	0.536	Result=	107.532
				2	60	0.884	k1=	0.283
					120	0.666	k2=	0.19
					180	0.604	k3=	0.192
					240	0.497	Result=	110.927
				3	60	0.869	k1=	0.318
					120	0.632	k2=	0.213
					180	0.567	k3=	0.216
					240	0.454	Result=	124.727	114.395	8.4
			71	1	60	0.854	k1=	0.351
					120	0.601	k2=	0.234
					180	0.535	k3=	0.235
					240	0.422	Result=	136.691
				2	60	0.941	k1=	0.313
					120	0.688	k2=	0.21
					180	0.618	k3=	0.211
					240	0.5	Result=	122.36
				3	60	0.896	k1=	0.327
					120	0.646	k2=	0.222
					180	0.575	k3=	0.222
					240	0.46	Result=	128.527	129.193	9.27
			72	1	60	0.931	k1=	0.279
					120	0.704	k2=	0.187
					180	0.64	k3=	0.188
					240	0.53	Result=	109.112
				2	60	0.913	k1=	0.317
					120	0.665	k2=	0.212
					180	0.598	k3=	0.214
					240	0.48	Result=	123.806
				3	60	0.914	k1=	0.303
					120	0.675	k2=	0.202
					180	0.61	k3=	0.201
					240	0.5	Result=	117.73	116.883	8.89
		11	41	1	60	1.005	k1=	0.158
					120	0.858	k2=	0.105
					180	0.814	k3=	0.105
					240	0.733	Result=	61.455
				2	60	0.947	k1=	0.153
					120	0.813	k2=	0.103
					180	0.77	k3=	0.104
					240	0.694	Result=	59.939
				3	60	0.986	k1=	0.17
					120	0.832	k2=	0.114
					180	0.785	k3=	0.113
					240	0.702	Result=	66.175	62.523	5.23
			42	1	60	0.98	k1=	0.16
					120	0.835	k2=	0.106
					180	0.792	k3=	0.108
					240	0.709	Result=	62.419
				2	60	1.003	k1=	0.157
					120	0.857	k2=	0.106
					180	0.811	k3=	0.107
					240	0.727	Result=	61.805
				3	60	0.973	k1=	0.152
					120	0.836	k2=	0.104
					180	0.791	k3=	0.104
					240	0.713	Result=	59.822	61.349	7.32
			71	1	60	0.953	k1=	0.313
					120	0.697	k2=	0.208
					180	0.629	k3=	0.206
					240	0.514	Result=	121.061
				2	60	0.972	k1=	0.318
					120	0.707	k2=	0.211
					180	0.638	k3=	0.207
					240	0.523	Result=	122.571
				3	60	0.961	k1=	0.287
					120	0.721	k2=	0.192
					180	0.654	k3=	0.19
					240	0.544	Result=	111.574	118.402	6.521
			72	1	60	0.955	k1=	0.312
					120	0.699	k2=	0.208
					180	0.63	k3=	0.206
					240	0.514	Result=	121.092
				2	60	0.948	k1=	0.316
					120	0.691	k2=	0.211
					180	0.622	k3=	0.208
					240	0.508	Result=	122.48
				3	60	0.902	k1=	0.283
					120	0.68	k2=	0.192
					180	0.614	k3=	0.195
					240	0.502	Result=	111.695	118.422	6.9
		12	41	1	60	0.91	k1=	0.164
					120	0.772	k2=	0.108
					180	0.733	k3=	0.108
					240	0.658	Result=	63.448
				2	60	0.911	k1=	0.153
					120	0.782	k2=	0.103
					180	0.741	k3=	0.103
					240	0.668	Result=	59.896
				3	60	0.919	k1=	0.159
					120	0.784	k2=	0.107
					180	0.742	k3=	0.108
					240	0.665	Result=	62.28	61.875	15.89
			42	1	60	0.939	k1=	0.301
					120	0.695	k2=	0.202
					180	0.627	k3=	0.205
					240	0.508	Result=	117.936
				2	60	0.926	k1=	0.297
					120	0.688	k2=	0.201
					180	0.62	k3=	0.201
					240	0.507	Result=	116.408
				3	60	0.919	k1=	0.307
					120	0.676	k2=	0.206
					180	0.609	k3=	0.206
					240	0.495	Result=	119.845	118.063	11.47
			71	1	60	0.924	k1=	0.182
					120	0.77	k2=	0.123
					180	0.722	k3=	0.124
					240	0.637	Result=	71.608
				2	60	0.931	k1=	0.178
					120	0.779	k2=	0.12
					180	0.732	k3=	0.124
					240	0.641	Result=	70.483
				3	60	0.897	k1=	0.192
					120	0.74	k2=	0.131
					180	0.69	k3=	0.133
					240	0.601	Result=	76.179	72.757	9.8
			72	1	60	0.94	k1=	0.123
					120	0.831	k2=	0.083
					180	0.797	k3=	0.084
					240	0.73	Result=	48.34
				2	60	0.91	k1=	0.114
					120	0.812	k2=	0.078
					180	0.778	k3=	0.082
					240	0.712	Result=	45.682
				3	60	0.916	k1=	0.119
					120	0.813	k2=	0.08
					180	0.78	k3=	0.082
					240	0.717	Result=	46.882	46.968	8.3
		13	41	1	60	0.994	k1=	0.192
					120	0.82	k2=	0.127
					180	0.771	k3=	0.126
					240	0.682	Result=	74.171
				2	60	1.046	k1=	0.188
					120	0.867	k2=	0.125
					180	0.815	k3=	0.124
					240	0.722	Result=	72.671
				3	60	1.035	k1=	0.188
					120	0.858	k2=	0.125
					180	0.806	k3=	0.124
					240	0.714	Result=	72.725	73.189	9.94
			42	1	60	1.053	k1=	0.187
					120	0.873	k2=	0.123
					180	0.823	k3=	0.123
					240	0.727	Result=	72.362
				2	60	0.898	k1=	0.231
					120	0.713	k2=	0.155
					180	0.658	k3=	0.156
					240	0.562	Result=	90.399
				3	60	0.931	k1=	0.223
					120	0.745	k2=	0.149
					180	0.691	k3=	0.148
					240	0.597	Result=	86.675
				4	60	0.992	k1=	0.199
					120	0.813	k2=	0.134
					180	0.759	k3=	0.135
					240	0.661	Result=	78.029	85.034	10.91
			71	1	60	0.962	k1=	0.283
					120	0.725	k2=	0.191
					180	0.657	k3=	0.192
					240	0.54	Result=	110.998
				2	60	1.224	k1=	0.203
					120	0.999	k2=	0.137
					180	0.931	k3=	0.138
					240	0.81	Result=	79.592
				3	60	1.214	k1=	0.198
					120	0.996	k2=	0.134
					180	0.929	k3=	0.135
					240	0.81	Result=	77.765
				4	60	1.1	k1=	0.233
					120	0.871	k2=	0.154
					180	0.808	k3=	0.152
					240	0.698	Result=	89.882	82.413	8.85
			72	1	60	1.056	k1=	0.167
					120	0.894	k2=	0.112
					180	0.844	k3=	0.114
					240	0.75	Result=	65.44
				2	60	1.004	k1=	0.193
					120	0.828	k2=	0.129
					180	0.776	k3=	0.128
					240	0.683	Result=	74.992
				3	60	1.071	k1=	0.187
					120	0.888	k2=	0.125
					180	0.834	k3=	0.125
					240	0.737	Result=	72.837	71.089	8.9
		14	41	1	60	1.045	k1=	0.273
					120	0.795	k2=	0.18
					180	0.729	k3=	0.177
					240	0.614	Result=	105.123
				2	60	1.043	k1=	0.293
					120	0.778	k2=	0.193
					180	0.709	k3=	0.189
					240	0.592	Result=	112.486
				3	60	1.087	k1=	0.276
					120	0.825	k2=	0.18
					180	0.758	k3=	0.176
					240	0.641	Result=	105.348	107.652	8.62
			42	1	60	0.981	k1=	0.266
					120	0.752	k2=	0.177
					180	0.689	k3=	0.175
					240	0.58	Result=	102.947
				2	60	0.944	k1=	0.26
					120	0.728	k2=	0.174
					180	0.667	k3=	0.173
					240	0.562	Result=	101.061
				3	60	0.943	k1=	0.242
					120	0.74	k2=	0.161
					180	0.683	k3=	0.161
					240	0.581	Result=	94.19	99.4	14.39
			71	1	60	0.966	k1=	0.321
					120	0.701	k2=	0.213
					180	0.631	k3=	0.212
					240	0.512	Result=	124.2
				2	60	0.998	k1=	0.352
					120	0.702	k2=	0.232
					180	0.628	k3=	0.226
					240	0.506	Result=	134.972
				3	60	0.991	k1=	0.325
					120	0.716	k2=	0.215
					180	0.645	k3=	0.211
					240	0.526	Result=	125.151	128.107	8.83
			72	1	60	0.96	k1=	0.413
					120	0.635	k2=	0.271
					180	0.558	k3=	0.267
					240	0.431	Result=	158.59
				2	60	0.945	k1=	0.405
					120	0.63	k2=	0.265
					180	0.556	k3=	0.258
					240	0.436	Result=	154.753
				3	60	0.932	k1=	0.409
					120	0.619	k2=	0.27
					180	0.543	k3=	0.263
					240	0.423	Result=	157.11	156.818	13.73
		15	41	1	60	0.962	k1=	0.137
					120	0.839	k2=	0.092
					180	0.801	k3=	0.091
					240	0.732	Result=	53.243
				2	60	0.988	k1=	0.173
					120	0.831	k2=	0.115
					180	0.785	k3=	0.115
					240	0.7	Result=	67.153
				3	60	0.901	k1=	0.16
					120	0.768	k2=	0.107
					180	0.727	k3=	0.108
					240	0.652	Result=	62.471
				4	60	0.872	k1=	0.163
					120	0.741	k2=	0.109
					180	0.701	k3=	0.109
					240	0.628	Result=	63.558	64.394	14.57
			42	1	60	0.884	k1=	0.274
					120	0.672	k2=	0.184
					180	0.612	k3=	0.185
					240	0.507	Result=	107.229
				2	60	0.879	k1=	0.239
					120	0.692	k2=	0.159
					180	0.639	k3=	0.16
					240	0.544	Result=	93.097
				3	60	0.896	k1=	0.228
					120	0.713	k2=	0.153
					180	0.66	k3=	0.154
					240	0.564	Result=	89.267	96.531	17.41
			71	1	60	0.948	k1=	0.367
					120	0.657	k2=	0.239
					180	0.588	k3=	0.235
					240	0.468	Result=	140.13
				2	60	1.08	k1=	0.311
					120	0.791	k2=	0.204
					180	0.718	k3=	0.199
					240	0.594	Result=	119.137
				3	60	1.128	k1=	0.329
					120	0.812	k2=	0.216
					180	0.733	k3=	0.207
					240	0.606	Result=	125.223	128.163	11.33
			72	1	60	1.111	k1=	0.268
					120	0.85	k2=	0.177
					180	0.78	k3=	0.17
					240	0.667	Result=	102.453
				2	60	1.068	k1=	0.322
					120	0.774	k2=	0.211
					180	0.7	k3=	0.205
					240	0.577	Result=	123.073
				3	60	1.094	k1=	0.268
					120	0.837	k2=	0.178
					180	0.766	k3=	0.175
					240	0.647	Result=	103.51
				4	60	1.038	k1=	0.295
					120	0.773	k2=	0.193
					180	0.705	k3=	0.188
					240	0.59	Result=	112.751	106.238	11.74
		16	41	1	60	0.917	k1=	0.273
					120	0.698	k2=	0.182
					180	0.637	k3=	0.183
					240	0.53	Result=	106.3
				2	60	0.874	k1=	0.282
					120	0.659	k2=	0.187
					180	0.601	k3=	0.187
					240	0.498	Result=	109.515
				3	60	0.9	k1=	0.309
					120	0.661	k2=	0.204
					180	0.598	k3=	0.201
					240	0.493	Result=	118.945	111.587	11.56
			42	1	60	0.953	k1=	0.324
					120	0.689	k2=	0.217
					180	0.618	k3=	0.214
					240	0.501	Result=	125.879
				2	60	0.914	k1=	0.299
					120	0.678	k2=	0.2
					180	0.613	k3=	0.199
					240	0.503	Result=	116.249
				3	60	0.885	k1=	0.335
					120	0.633	k2=	0.223
					180	0.567	k3=	0.222
					240	0.455	Result=	129.916	124.015	10.16
			71	1	60	0.911	k1=	0.197
					120	0.748	k2=	0.131
					180	0.701	k3=	0.13
					240	0.616	Result=	76.432
				2	60	0.913	k1=	0.191
					120	0.754	k2=	0.129
					180	0.705	k3=	0.128
					240	0.622	Result=	74.757
				3	60	1.011	k1=	0.184
					120	0.841	k2=	0.123
					180	0.791	k3=	0.122
					240	0.701	Result=	71.477	74.222	9.42
			72	1	60	1.043	k1=	0.198
					120	0.856	k2=	0.13
					180	0.805	k3=	0.128
					240	0.711	Result=	75.804
				2	60	1.078	k1=	0.164
					120	0.915	k2=	0.109
					180	0.867	k3=	0.109
					240	0.778	Result=	63.594
				3	60	1.044	k1=	0.148
					120	0.9	k2=	0.098
					180	0.859	k3=	0.098
					240	0.779	Result=	57.257
				4	60	1.03	k1=	0.211
					120	0.834	k2=	0.14
					180	0.779	k3=	0.139
					240	0.679	Result=	81.605
				5	60	1.048	k1=	0.187
					120	0.869	k2=	0.123
					180	0.819	k3=	0.121
					240	0.728	Result=	72.003	76.471	15.72
		17	41	1	60	0.918	k1=	0.389
					120	0.622	k2=	0.256
					180	0.55	k3=	0.253
					240	0.43	Result=	149.7
				2	60	0.913	k1=	0.398
					120	0.613	k2=	0.263
					180	0.54	k3=	0.257
					240	0.422	Result=	153.033
				3	60	0.913	k1=	0.389
					120	0.619	k2=	0.257
					180	0.546	k3=	0.253
					240	0.428	Result=	149.704	150.813	9.54
			42	1	60	0.924	k1=	0.341
					120	0.657	k2=	0.226
					180	0.588	k3=	0.222
					240	0.475	Result=	131.47
				2	60	0.956	k1=	0.338
					120	0.682	k2=	0.224
					180	0.611	k3=	0.219
					240	0.495	Result=	130.16
				3	60	0.934	k1=	0.331
					120	0.671	k2=	0.219
					180	0.603	k3=	0.217
					240	0.487	Result=	127.76	129.796	8.61
			71	1	60	0.886	k1=	0.221
					120	0.71	k2=	0.146
					180	0.661	k3=	0.148
					240	0.569	Result=	85.924
				2	60	0.939	k1=	0.182
					120	0.783	k2=	0.121
					180	0.737	k3=	0.121
					240	0.654	Result=	70.561
				3	60	0.972	k1=	0.199
					120	0.797	k2=	0.129
					180	0.751	k3=	0.129
					240	0.66	Result=	76.086	77.524	15.11
			72	1	60	0.935	k1=	0.239
					120	0.736	k2=	0.159
					180	0.68	k3=	0.158
					240	0.582	Result=	92.761
				2	60	0.98	k1=	0.242
					120	0.769	k2=	0.162
					180	0.709	k3=	0.162
					240	0.603	Result=	94.365
				3	60	0.931	k1=	0.247
					120	0.727	k2=	0.167
					180	0.666	k3=	0.169
					240	0.56	Result=	97.376	94.834	11.97
		18	41	1	60	0.974	k1=	0.103
					120	0.879	k2=	0.068
					180	0.85	k3=	0.069
					240	0.792	Result=	39.944
				2	60	0.945	k1=	0.097
					120	0.858	k2=	0.064
					180	0.831	k3=	0.064
					240	0.779	Result=	37.542
				3	60	0.933	k1=	0.106
					120	0.839	k2=	0.071
					180	0.81	k3=	0.07
					240	0.757	Result=	41.093	39.526	4.31
			42	1	60	0.95	k1=	0.135
					120	0.83	k2=	0.09
					180	0.794	k3=	0.088
					240	0.729	Result=	52.165
				2	60	0.947	k1=	0.134
					120	0.828	k2=	0.089
					180	0.792	k3=	0.089
					240	0.726	Result=	52.04
				3	60	0.932	k1=	0.144
					120	0.807	k2=	0.095
					180	0.77	k3=	0.095
					240	0.701	Result=	55.737	53.314	6.26
			71	1	60	0.963	k1=	0.169
					120	0.813	k2=	0.112
					180	0.77	k3=	0.112
					240	0.689	Result=	65.46
				2	60	0.958	k1=	0.163
					120	0.814	k2=	0.108
					180	0.772	k3=	0.107
					240	0.694	Result=	63.046
				3	60	0.975	k1=	0.166
					120	0.826	k2=	0.11
					180	0.782	k3=	0.109
					240	0.703	Result=	64.193	64.233	6.59
			72	1	60	0.939	k1=	0.172
					120	0.791	k2=	0.114
					180	0.748	k3=	0.114
					240	0.667	Result=	66.539
				2	60	0.956	k1=	0.173
					120	0.804	k2=	0.115
					180	0.759	k3=	0.113
					240	0.681	Result=	66.934
				3	60	1.011	k1=	0.165
					120	0.857	k2=	0.11
					180	0.811	k3=	0.109
					240	0.728	Result=	64.156	65.876	6.63
		19	41	1	60	1.034	k1=	0.324
					120	0.748	k2=	0.214
					180	0.674	k3=	0.208
					240	0.554	Result=	124.296
				2	60	0.93	k1=	0.351
					120	0.655	k2=	0.233
					180	0.583	k3=	0.232
					240	0.464	Result=	135.969
				3	60	0.996	k1=	0.374
					120	0.685	k2=	0.25
					180	0.604	k3=	0.244
					240	0.479	Result=	144.738	135.001	17.51
			42	1	60	0.89	k1=	0.246
					120	0.696	k2=	0.165
					180	0.64	k3=	0.165
					240	0.543	Result=	95.909
				2	60	0.942	k1=	0.232
					120	0.747	k2=	0.155
					180	0.691	k3=	0.154
					240	0.593	Result=	90.191
				3	60	0.909	k1=	0.274
					120	0.691	k2=	0.183
					180	0.63	k3=	0.183
					240	0.525	Result=	106.75	97.616	11.33
			71	1	60	1.011	k1=	0.292
					120	0.755	k2=	0.192
					180	0.688	k3=	0.189
					240	0.573	Result=	112.283
				2	60	1.025	k1=	0.289
					120	0.768	k2=	0.19
					180	0.701	k3=	0.188
					240	0.584	Result=	111.024
				3	60	1.033	k1=	0.31
					120	0.758	k2=	0.204
					180	0.687	k3=	0.198
					240	0.57	Result=	118.613	113.973	14.43
			72	1	60	0.978	k1=	0.306
					120	0.72	k2=	0.204
					180	0.65	k3=	0.202
					240	0.533	Result=	118.809
				2	60	0.981	k1=	0.312
					120	0.718	k2=	0.206
					180	0.65	k3=	0.2
					240	0.538	Result=	119.69
				3	60	1.006	k1=	0.288
					120	0.754	k2=	0.191
					180	0.686	k3=	0.189
					240	0.57	Result=	111.524	116.674	8.76
		20	41	1	60	0.86	k1=	0.643
					120	0.452	k2=	0.424
					180	0.368	k3=	0.417
					240	0.246	Result=	247.479
				2	60	0.869	k1=	0.575
					120	0.489	k2=	0.38
					180	0.406	k3=	0.378
					240	0.28	Result=	222.166
				3	60	0.844	k1=	0.656
					120	0.438	k2=	0.436
					180	0.353	k3=	0.432
					240	0.231	Result=	253.948	241.198	15.68
			42	1	60	0.847	k1=	0.699
					120	0.421	k2=	0.458
					180	0.339	k3=	0.445
					240	0.223	Result=	266.96
				2	60	0.806	k1=	0.734
					120	0.387	k2=	0.486
					180	0.305	k3=	0.48
					240	0.191	Result=	283.247
				3	60	0.89	k1=	0.725
					120	0.431	k2=	0.467
					180	0.35	k3=	0.431
					240	0.244	Result=	270.518	273.575	19.98
			71	1	60	0.802	k1=	0.708
					120	0.395	k2=	0.475
					180	0.31	k3=	0.48
					240	0.19	Result=	277.253
				2	60	0.778	k1=	0.813
					120	0.345	k2=	0.544
					180	0.262	k3=	0.551
					240	0.149	Result=	318.05
				3	60	0.95	k1=	0.572
					120	0.536	k2=	0.376
					180	0.448	k3=	0.363
					240	0.32	Result=	218.479
				4	60	0.918	k1=	0.568
					120	0.52	k2=	0.373
					180	0.435	k3=	0.361
					240	0.311	Result=	217.099
				5	60	0.82	k1=	0.671
					120	0.419	k2=	0.442
					180	0.339	k3=	0.44
					240	0.219	Result=	258.861	231.48	11.92
			72	1	60	0.881	k1=	0.591
					120	0.488	k2=	0.392
					180	0.402	k3=	0.38
					240	0.282	Result=	227.127
				2	60	0.832	k1=	0.642
					120	0.438	k2=	0.423
					180	0.357	k3=	0.412
					240	0.242	Result=	246.049
				3	60	0.866	k1=	0.607
					120	0.472	k2=	0.401
					180	0.388	k3=	0.391
					240	0.268	Result=	233.219	235.465	11.89
		21	41	1	60	1.055	k1=	0.275
					120	0.801	k2=	0.182
					180	0.733	k3=	0.179
					240	0.617	Result=	106.053
				2	60	1.103	k1=	0.25
					120	0.859	k2=	0.164
					180	0.794	k3=	0.16
					240	0.682	Result=	95.771
				3	60	0.954	k1=	0.3
					120	0.707	k2=	0.199
					180	0.641	k3=	0.197
					240	0.529	Result=	115.835	105.886	6.6
			42	1	60	0.906	k1=	0.269
					120	0.692	k2=	0.179
					180	0.633	k3=	0.176
					240	0.534	Result=	104.159
				2	60	1.009	k1=	0.247
					120	0.788	k2=	0.163
					180	0.728	k3=	0.161
					240	0.622	Result=	95.28
				3	60	0.927	k1=	0.279
					120	0.701	k2=	0.185
					180	0.64	k3=	0.181
					240	0.539	Result=	107.572	102.337	7.01
			71	1	60	0.953	k1=	0.241
					120	0.749	k2=	0.159
					180	0.693	k3=	0.158
					240	0.593	Result=	93.051
				2	60	1.063	k1=	0.21
					120	0.862	k2=	0.139
					180	0.805	k3=	0.134
					240	0.711	Result=	80.443
				3	60	1.08	k1=	0.198
					120	0.886	k2=	0.131
					180	0.831	k3=	0.13
					240	0.732	Result=	76.448	83.314	9.91
			72	1	60	1.047	k1=	0.307
					120	0.77	k2=	0.203
					180	0.697	k3=	0.196
					240	0.581	Result=	117.842
				2	60	0.946	k1=	0.343
					120	0.671	k2=	0.229
					180	0.598	k3=	0.225
					240	0.481	Result=	133.043
				3	60	0.95	k1=	0.284
					120	0.715	k2=	0.188
					180	0.652	k3=	0.183
					240	0.549	Result=	109.196	120.027	8.8
		22	41	1	60	1.021	k1=	0.124
					120	0.902	k2=	0.083
					180	0.865	k3=	0.082
					240	0.798	Result=	48.162
				2	60	1.037	k1=	0.133
					120	0.908	k2=	0.088
					180	0.87	k3=	0.086
					240	0.8	Result=	51.189
				3	60	1.043	k1=	0.135
					120	0.911	k2=	0.09
					180	0.872	k3=	0.088
					240	0.801	Result=	52.141	50.497	6.71
			42	1	60	0.946	k1=	0.23
					120	0.752	k2=	0.151
					180	0.699	k3=	0.151
					240	0.602	Result=	88.577
				2	60	0.962	k1=	0.223
					120	0.77	k2=	0.148
					180	0.716	k3=	0.146
					240	0.621	Result=	86.031
				3	60	0.811	k1=	0.272
					120	0.618	k2=	0.182
					180	0.564	k3=	0.185
					240	0.466	Result=	106.347
				4	60	1.076	k1=	0.188
					120	0.892	k2=	0.124
					180	0.839	k3=	0.123
					240	0.745	Result=	72.413	82.34	7.87
			71	1	60	1.008	k1=	0.232
					120	0.799	k2=	0.154
					180	0.741	k3=	0.151
					240	0.64	Result=	89.607
				2	60	0.998	k1=	0.18
					120	0.834	k2=	0.119
					180	0.786	k3=	0.119
					240	0.699	Result=	69.603
				3	60	1.035	k1=	0.175
					120	0.869	k2=	0.116
					180	0.821	k3=	0.115
					240	0.734	Result=	67.53
				4	60	1.084	k1=	0.172
					120	0.913	k2=	0.113
					180	0.864	k3=	0.113
					240	0.773	Result=	#VALUE!	75.58	5.18
			72	1	60	1.07	k1=	0.19
					120	0.885	k2=	0.125
					180	0.833	k3=	0.123
					240	0.74	Result=	72.99
				2	60	1.097	k1=	0.18
					120	0.916	k2=	0.119
					180	0.865	k3=	0.116
					240	0.774	Result=	69.229
				3	60	1.064	k1=	0.199
					120	0.872	k2=	0.131
					180	0.819	k3=	0.128
					240	0.725	Result=	76.288	72.836	5.12
		23	41	1	60	1.002	k1=	0.265
					120	0.769	k2=	0.174
					180	0.707	k3=	0.171
					240	0.599	Result=	101.753
				2	60	1.107	k1=	0.218
					120	0.89	k2=	0.144
					180	0.83	k3=	0.139
					240	0.729	Result=	83.571
				3	60	0.887	k1=	0.317
					120	0.646	k2=	0.21
					180	0.583	k3=	0.206
					240	0.478	Result=	122.159
				4	60	0.955	k1=	0.4
					120	0.64	k2=	0.264
					180	0.563	k3=	0.258
					240	0.441	Result=	153.669
				5	60	0.906	k1=	0.259
					120	0.699	k2=	0.173
					180	0.641	k3=	0.171
					240	0.543	Result=	100.506	95.277	5.97
			42	1	60	0.938	k1=	0.143
					120	0.813	k2=	0.096
					180	0.774	k3=	0.096
					240	0.704	Result=	55.794
				2	60	0.965	k1=	0.152
					120	0.829	k2=	0.099
					180	0.791	k3=	0.101
					240	0.713	Result=	58.701
				3	60	0.993	k1=	0.155
					120	0.85	k2=	0.102
					180	0.809	k3=	0.102
					240	0.732	Result=	59.935	58.143	5.53
			71	1	60	0.938	k1=	0.373
					120	0.646	k2=	0.24
					180	0.58	k3=	0.238
					240	0.459	Result=	141.924
				2	60	0.869	k1=	0.51
					120	0.522	k2=	0.339
					180	0.441	k3=	0.339
					240	0.314	Result=	198.024
				3	60	0.917	k1=	0.479
					120	0.568	k2=	0.318
					180	0.485	k3=	0.318
					240	0.353	Result=	185.946
				4	60	0.856	k1=	0.461
					120	0.54	k2=	0.308
					180	0.462	k3=	0.308
					240	0.34	Result=	179.471	187.814	12.77
			72	1	60	1.079	k1=	0.194
					120	0.889	k2=	0.128
					180	0.836	k3=	0.125
					240	0.742	Result=	74.348
				2	60	1.057	k1=	0.19
					120	0.874	k2=	0.128
					180	0.819	k3=	0.126
					240	0.725	Result=	73.889
				3	60	1.029	k1=	0.226
					120	0.821	k2=	0.15
					180	0.762	k3=	0.147
					240	0.663	Result=	87.09	78.442	5.54
		24	41	1	60	0.888	k1=	0.276
					120	0.674	k2=	0.184
					180	0.615	k3=	0.186
					240	0.508	Result=	107.597
				2	60	1.036	k1=	0.229
					120	0.824	k2=	0.152
					180	0.764	k3=	0.15
					240	0.66	Result=	88.587
				3	60	1.033	k1=	0.262
					120	0.795	k2=	0.172
					180	0.732	k3=	0.169
					240	0.623	Result=	100.443	98.876	8.25
			42	1	60	1.028	k1=	0.22
					120	0.825	k2=	0.146
					180	0.767	k3=	0.144
					240	0.668	Result=	85.02
				2	60	0.918	k1=	0.217
					120	0.739	k2=	0.146
					180	0.685	k3=	0.146
					240	0.592	Result=	84.92
				3	60	0.949	k1=	0.212
					120	0.768	k2=	0.141
					180	0.716	k3=	0.14
					240	0.623	Result=	82.128	84.023	7.15
			71	1	60	0.947	k1=	0.2
					120	0.775	k2=	0.132
					180	0.727	k3=	0.131
					240	0.639	Result=	77.292
				2	60	1.004	k1=	0.206
					120	0.817	k2=	0.137
					180	0.764	k3=	0.134
					240	0.672	Result=	79.421
				3	60	0.983	k1=	0.215
					120	0.793	k2=	0.142
					180	0.74	k3=	0.14
					240	0.646	Result=	82.784	79.832	7.39
			72	1	60	1.073	k1=	0.227
					120	0.855	k2=	0.15
					180	0.795	k3=	0.146
					240	0.693	Result=	87.129
				2	60	1.094	k1=	0.206
					120	0.89	k2=	0.136
					180	0.834	k3=	0.131
					240	0.738	Result=	78.879
				3	60	1.083	k1=	0.208
					120	0.88	k2=	0.14
					180	0.819	k3=	0.136
					240	0.721	Result=	80.481	82.163	7.26
		25	41	1	60	0.884	k1=	0.242
					120	0.694	k2=	0.161
					180	0.641	k3=	0.16
					240	0.547	Result=	93.784
				2	60	0.928	k1=	0.233
					120	0.735	k2=	0.155
					180	0.68	k3=	0.155
					240	0.583	Result=	90.596
				3	60	0.909	k1=	0.274
					120	0.691	k2=	0.183
					180	0.63	k3=	0.182
					240	0.527	Result=	106.539	96.973	6.41
			42	1	60	0.93	k1=	0.203
					120	0.759	k2=	0.135
					180	0.71	k3=	0.135
					240	0.621	Result=	78.793
				2	60	0.92	k1=	0.214
					120	0.743	k2=	0.143
					180	0.691	k3=	0.143
					240	0.599	Result=	83.305
				3	60	0.809	k1=	0.241
					120	0.636	k2=	0.163
					180	0.584	k3=	0.166
					240	0.492	Result=	94.887	85.662	5.06
			71	1	60	0.933	k1=	0.145
					120	0.807	k2=	0.097
					180	0.768	k3=	0.097
					240	0.697	Result=	56.599
				2	60	0.822	k1=	0.242
					120	0.645	k2=	0.162
					180	0.594	k3=	0.164
					240	0.502	Result=	63.256
				3	60	0.952	k1=	0.194
					120	0.784	k2=	0.13
					180	0.734	k3=	0.129
					240	0.647	Result=	50.325
				4	60	0.942	k1=	0.209
					120	0.764	k2=	0.139
					180	0.714	k3=	0.139
					240	0.621	Result=	54.099	56.07	3.84
			72	1	60	0.974	k1=	0.295
					120	0.725	k2=	0.215
					180	0.633	k3=	0.238
					240	0.477	Result=	62.39
				2	60	0.977	k1=	0.219
					120	0.785	k2=	0.158
					180	0.713	k3=	0.173
					240	0.581	Result=	61.061
				3	60	0.879	k1=	0.159
					120	0.75	k2=	0.117
					180	0.696	k3=	0.128
					240	0.598	Result=	67.305	63.585	4.2
		26	41	1	60	0.861	k1=	0.224
					120	0.688	k2=	0.148
					180	0.64	k3=	0.147
					240	0.554	Result=	86.599
				2	60	0.901	k1=	0.202
					120	0.736	k2=	0.136
					180	0.687	k3=	0.138
					240	0.596	Result=	79.269
				3	60	0.918	k1=	0.203
					120	0.749	k2=	0.138
					180	0.697	k3=	0.135
					240	0.612	Result=	79.387	81.752	4.1
			42	1	60	0.952	k1=	0.164
					120	0.808	k2=	0.109
					180	0.765	k3=	0.108
					240	0.688	Result=	63.601
				2	60	0.835	k1=	0.186
					120	0.693	k2=	0.124
					180	0.651	k3=	0.125
					240	0.574	Result=	72.633
				3	60	0.786	k1=	0.205
					120	0.64	k2=	0.139
					180	0.595	k3=	0.141
					240	0.515	Result=	80.936
				4	60	0.856	k1=	0.169
					120	0.723	k2=	0.113
					180	0.683	k3=	0.116
					240	0.605	Result=	66.238	67.491	3.65
			71	1	60	0.883	k1=	0.229
					120	0.702	k2=	0.154
					180	0.649	k3=	0.157
					240	0.552	Result=	89.988
				2	60	0.867	k1=	0.244
					120	0.679	k2=	0.164
					180	0.624	k3=	0.168
					240	0.524	Result=	96.119
				3	60	0.893	k1=	0.217
					120	0.719	k2=	0.146
					180	0.667	k3=	0.148
					240	0.572	Result=	85.184	90.43	6.33
			72	1	60	0.923	k1=	0.158
					120	0.788	k2=	0.106
					180	0.746	k3=	0.109
					240	0.666	Result=	62.227
				2	60	0.979	k1=	0.169
					120	0.827	k2=	0.112
					180	0.782	k3=	0.114
					240	0.695	Result=	65.879
				3	60	0.875	k1=	0.161
					120	0.745	k2=	0.108
					180	0.705	k3=	0.11
					240	0.629	Result=	63.147	63.751	4.22
		27	41	1	60	1.021	k1=	0.141
					120	0.887	k2=	0.092
					180	0.849	k3=	0.092
					240	0.774	Result=	54.209
				2	60	0.972	k1=	0.23
					120	0.772	k2=	0.152
					180	0.717	k3=	0.152
					240	0.616	Result=	59.394
				3	60	0.985	k1=	0.263
					120	0.757	k2=	0.173
					180	0.697	k3=	0.165
					240	0.6	Result=	66.827	60.143	4.64
			42	1	60	0.96	k1=	0.2
					120	0.786	k2=	0.134
					180	0.735	k3=	0.134
					240	0.643	Result=	51.9
				2	60	0.98	k1=	0.233
					120	0.776	k2=	0.156
					180	0.717	k3=	0.157
					240	0.612	Result=	60.731
				3	60	0.978	k1=	0.212
					120	0.791	k2=	0.141
					180	0.737	k3=	0.141
					240	0.64	Result=	55.002	55.878	5.28
			71	1	60	0.879	k1=	0.263
					120	0.676	k2=	0.175
					180	0.619	k3=	0.176
					240	0.519	Result=	68.173
				2	60	0.843	k1=	0.342
					120	0.599	k2=	0.229
					180	0.533	k3=	0.226
					240	0.428	Result=	88.542
				3	60	0.879	k1=	0.291
					120	0.657	k2=	0.194
					180	0.596	k3=	0.192
					240	0.494	Result=	75.273
				4	60	0.882	k1=	0.262
					120	0.679	k2=	0.175
					180	0.621	k3=	0.175
					240	0.522	Result=	67.983	70.476	5.55
			72	1	60	0.861	k1=	0.266
					120	0.66	k2=	0.178
					180	0.603	k3=	0.179
					240	0.503	Result=	69.235
				2	60	0.918	k1=	0.265
					120	0.704	k2=	0.179
					180	0.642	k3=	0.179
					240	0.536	Result=	69.286
				3	60	0.878	k1=	0.276
					120	0.666	k2=	0.185
					180	0.607	k3=	0.186
					240	0.502	Result=	71.918	70.146	5.42
		28	41	1	60	0.856	k1=	0.625
					120	0.458	k2=	0.413
					180	0.375	k3=	0.404
					240	0.255	Result=	160.194
				2	60	0.891	k1=	0.384
					120	0.607	k2=	0.255
					180	0.535	k3=	0.252
					240	0.418	Result=	148.524
				3	60	0.887	k1=	0.393
					120	0.599	k2=	0.261
					180	0.526	k3=	0.257
					240	0.41	Result=	151.847	153.522	8.44
			42	1	60	0.86	k1=	0.265
					120	0.66	k2=	0.176
					180	0.605	k3=	0.174
					240	0.51	Result=	102.453
				2	60	0.932	k1=	0.201
					120	0.762	k2=	0.132
					180	0.716	k3=	0.131
					240	0.629	Result=	77.38
				3	60	0.929	k1=	0.225
					120	0.742	k2=	0.148
					180	0.691	k3=	0.145
					240	0.602	Result=	86.227
				4	60	0.873	k1=	0.268
					120	0.668	k2=	0.177
					180	0.613	k3=	0.172
					240	0.521	Result=	102.749	97.143	6.55
			71	1	60	0.952	k1=	0.271
					120	0.726	k2=	0.178
					180	0.667	k3=	0.173
					240	0.567	Result=	103.606
				2	60	0.967	k1=	0.284
					120	0.728	k2=	0.188
					180	0.664	k3=	0.183
					240	0.559	Result=	109.09
				3	60	1.087	k1=	0.253
					120	0.844	k2=	0.166
					180	0.78	k3=	0.159
					240	0.675	Result=	96.298	102.998	4.65
			72	1	60	1.064	k1=	0.281
					120	0.803	k2=	0.185
					180	0.735	k3=	0.181
					240	0.618	Result=	107.916
				2	60	0.98	k1=	0.37
					120	0.677	k2=	0.243
					180	0.603	k3=	0.232
					240	0.488	Result=	140.852
				3	60	1.026	k1=	0.39
					120	0.695	k2=	0.253
					180	0.618	k3=	0.24
					240	0.5	Result=	147.097
				4	60	0.99	k1=	0.361
					120	0.69	k2=	0.236
					180	0.618	k3=	0.226
					240	0.502	Result=	137.165	141.705	7.31
		29	41	3	60	1.027	k1=	0.152
					120	0.882	k2=	0.103
					180	0.836	k3=	0.103
					240	0.753	Result=	59.756
				2	60	1.048	k1=	0.167
					120	0.887	k2=	0.111
					180	0.839	k3=	0.11
					240	0.754	Result=	64.626
				3	60	1.019	k1=	0.241
					120	0.801	k2=	0.16
					180	0.74	k3=	0.158
					240	0.634	Result=	62.095	62.159	5.46
			42	1	60	0.95	k1=	0.36
					120	0.663	k2=	0.236
					180	0.592	k3=	0.232
					240	0.474	Result=	91.991
				2	60	0.945	k1=	0.362
					120	0.658	k2=	0.241
					180	0.583	k3=	0.236
					240	0.466	Result=	93.238
				3	60	0.989	k1=	0.324
					120	0.715	k2=	0.213
					180	0.646	k3=	0.208
					240	0.53	Result=	82.811	89.347	6.86
			71	1	60	0.965	k1=	0.349
					120	0.681	k2=	0.229
					180	0.61	k3=	0.223
					240	0.494	Result=	89.011
				2	60	0.948	k1=	0.264
					120	0.728	k2=	0.178
					180	0.664	k3=	0.175
					240	0.561	Result=	68.552
				3	60	0.948	k1=	0.261
					120	0.73	k2=	0.173
					180	0.671	k3=	0.173
					240	0.565	Result=	67.401
				4	60	0.913	k1=	0.267
					120	0.699	k2=	0.178
					180	0.64	k3=	0.176
					240	0.538	Result=	69.001	68.318	5.44
			72	1	60	0.94	k1=	0.328
					120	0.677	k2=	0.219
					180	0.607	k3=	0.212
					240	0.497	Result=	84.368
				2	60	0.881	k1=	0.379
					120	0.603	k2=	0.252
					180	0.532	k3=	0.244
					240	0.424	Result=	97.236
				3	60	0.869	k1=	0.384
					120	0.592	k2=	0.253
					180	0.524	k3=	0.248
					240	0.413	Result=	98.303	93.302	7.22
		30	41	1	60	0.746	k1=	0.633
					120	0.396	k2=	0.439
					180	0.31	k3=	0.489
					240	0.172	Result=	173.496
				2	60	1.035	k1=	0.229
					120	0.823	k2=	0.156
					180	0.758	k3=	0.158
					240	0.645	Result=	90.429
				3	60	1.001	k1=	0.243
					120	0.785	k2=	0.165
					180	0.72	k3=	0.166
					240	0.608	Result=	95.669
				4	60	0.953	k1=	0.242
					120	0.748	k2=	0.164
					180	0.686	k3=	0.167
					240	0.578	Result=	95.543
				5	60	0.834	k1=	0.474
					120	0.519	k2=	0.319
					180	0.441	k3=	0.338
					240	0.303	Result=	188.404
				6	60	0.855	k1=	0.46
					120	0.54	k2=	0.3
					180	0.469	k3=	0.283
					240	0.366	Result=	173.767	178.556	9.86
			42	1	60	0.858	k1=	0.753
					120	0.404	k2=	0.493
					180	0.32	k3=	0.461
					240	0.215	Result=	189.739
				2	60	0.97	k1=	0.425
					120	0.634	k2=	0.282
					180	0.552	k3=	0.282
					240	0.416	Result=	164.887
				3	60	0.918	k1=	0.471
					120	0.573	k2=	0.316
					180	0.488	k3=	0.317
					240	0.355	Result=	183.991	179.539	10.58
			71	1	60	0.973	k1=	0.122
					120	0.861	k2=	0.081
					180	0.828	k3=	0.081
					240	0.762	Result=	47.409
				2	60	0.79	k1=	0.349
					120	0.557	k2=	0.237
					180	0.492	k3=	0.244
					240	0.38	Result=	92.244
				3	60	1.164	k1=	0.153
					120	0.999	k2=	0.102
					180	0.95	k3=	0.099
					240	0.864	Result=	58.965
				4	60	1.061	k1=	0.261
					120	0.817	k2=	0.172
					180	0.752	k3=	0.165
					240	0.646	Result=	66.537
				5	60	1.073	k1=	0.239
					120	0.845	k2=	0.156
					180	0.785	k3=	0.15
					240	0.685	Result=	60.527
				6	60	0.93	k1=	0.191
					120	0.768	k2=	0.125
					180	0.724	k3=	0.122
					240	0.645	Result=	73.095	66.72	5.04
			72	1	60	0.944	k1=	0.397
					120	0.635	k2=	0.265
					180	0.556	k3=	0.265
					240	0.426	Result=	163.86
				2	60	0.967	k1=	0.379
					120	0.662	k2=	0.252
					180	0.584	k3=	0.247
					240	0.461	Result=	146.336
				3	60	0.819	k1=	0.478
					120	0.508	k2=	0.321
					180	0.431	k3=	0.324
					240	0.31	Result=	187.071
				4	60	0.858	k1=	0.48
					120	0.531	k2=	0.322
					180	0.451	k3=	0.324
					240	0.325	Result=	187.501	179.477	10.3
		31	41	1	60	0.912	k1=	0.25
					120	0.71	k2=	0.167
					180	0.653	k3=	0.167
					240	0.553	Result=	97.361
				2	60	0.893	k1=	0.232
					120	0.708	k2=	0.155
					180	0.655	k3=	0.154
					240	0.562	Result=	90.247
				3	60	0.897	k1=	0.358
					120	0.627	k2=	0.238
					180	0.557	k3=	0.237
					240	0.441	Result=	92.558	93.389	9.18
			42	1	60	0.94	k1=	0.383
					120	0.641	k2=	0.255
					180	0.565	k3=	0.255
					240	0.437	Result=	99.188
				2	60	0.889	k1=	0.382
					120	0.607	k2=	0.254
					180	0.535	k3=	0.255
					240	0.414	Result=	98.914
				3	60	0.947	k1=	0.366
					120	0.657	k2=	0.243
					180	0.582	k3=	0.243
					240	0.457	Result=	94.656	97.586	8.28
			71	1	60	0.834	k1=	0.514
					120	0.499	k2=	0.343
					180	0.42	k3=	0.346
					240	0.295	Result=	133.671
				2	60	0.955	k1=	0.392
					120	0.645	k2=	0.263
					180	0.564	k3=	0.264
					240	0.432	Result=	102.246
				3	60	0.931	k1=	0.272
					120	0.709	k2=	0.181
					180	0.648	k3=	0.184
					240	0.536	Result=	106.272
				4	60	0.911	k1=	0.291
					120	0.681	k2=	0.196
					180	0.615	k3=	0.198
					240	0.503	Result=	114.238	107.585	9.68
			72	1	60	0.936	k1=	0.271
					120	0.714	k2=	0.182
					180	0.651	k3=	0.182
					240	0.543	Result=	105.631
				2	60	0.975	k1=	0.302
					120	0.721	k2=	0.203
					180	0.65	k3=	0.203
					240	0.53	Result=	117.953
				3	60	0.917	k1=	0.332
					120	0.658	k2=	0.225
					180	0.585	k3=	0.225
					240	0.467	Result=	130.263
				4	60	0.895	k1=	0.285
					120	0.673	k2=	0.191
					180	0.611	k3=	0.193
					240	0.502	Result=	111.447	111.677	9.32
		32	41	1	60	0.993	k1=	0.361
					120	0.692	k2=	0.24
					180	0.615	k3=	0.24
					240	0.484	Result=	140.041
				2	60	0.9	k1=	0.371
					120	0.621	k2=	0.247
					180	0.549	k3=	0.246
					240	0.43	Result=	144.069
				3	60	0.903	k1=	0.346
					120	0.639	k2=	0.23
					180	0.57	k3=	0.231
					240	0.451	Result=	134.547	139.552	14.61
			42	1	60	0.897	k1=	0.365
					120	0.623	k2=	0.245
					180	0.549	k3=	0.247
					240	0.427	Result=	142.902
				2	60	0.961	k1=	0.382
					120	0.656	k2=	0.256
					180	0.576	k3=	0.259
					240	0.442	Result=	149.439
				3	60	0.907	k1=	0.333
					120	0.65	k2=	0.223
					180	0.581	k3=	0.224
					240	0.463	Result=	130.001	140.781	14.74
			71	1	60	0.926	k1=	0.203
					120	0.756	k2=	0.136
					180	0.706	k3=	0.139
					240	0.611	Result=	53.006
				2	60	1.058	k1=	0.176
					120	0.887	k2=	0.118
					180	0.836	k3=	0.116
					240	0.746	Result=	45.613
				3	60	0.991	k1=	0.194
					120	0.816	k2=	0.129
					180	0.766	k3=	0.128
					240	0.674	Result=	50.173	49.597	5.48
			72	1	60	0.979	k1=	0.201
					120	0.801	k2=	0.133
					180	0.75	k3=	0.135
					240	0.653	Result=	52.098
				2	60	0.945	k1=	0.207
					120	0.768	k2=	0.14
					180	0.714	k3=	0.14
					240	0.62	Result=	54.226
				3	60	0.944	k1=	0.193
					120	0.778	k2=	0.131
					180	0.726	k3=	0.132
					240	0.635	Result=	50.762	52.362	7.6
		33	41	1	60	0.874	k1=	0.51
					120	0.525	k2=	0.335
					180	0.447	k3=	0.323
					240	0.332	Result=	194.599
				2	60	0.952	k1=	0.432
					120	0.618	k2=	0.283
					180	0.54	k3=	0.276
					240	0.416	Result=	165.256
				3	60	0.895	k1=	0.481
					120	0.553	k2=	0.318
					180	0.474	k3=	0.311
					240	0.352	Result=	185.056	181.637	11.19
			42	1	60	0.911	k1=	0.719
					120	0.444	k2=	0.478
					180	0.35	k3=	0.465
					240	0.226	Result=	276.949
				2	60	0.864	k1=	0.622
					120	0.464	k2=	0.411
					180	0.38	k3=	0.404
					240	0.257	Result=	239.426
				3	60	0.876	k1=	0.604
					120	0.479	k2=	0.398
					180	0.395	k3=	0.389
					240	0.273	Result=	231.756	249.377	13.59
			71	1	60	0.946	k1=	0.444
					120	0.607	k2=	0.292
					180	0.528	k3=	0.284
					240	0.403	Result=	169.954
				2	60	0.906	k1=	0.431
					120	0.589	k2=	0.284
					180	0.513	k3=	0.278
					240	0.394	Result=	165.426
				3	60	0.933	k1=	0.482
					120	0.576	k2=	0.32
					180	0.492	k3=	0.315
					240	0.363	Result=	186.155	173.845	11.29
			72	1	60	0.932	k1=	0.601
					120	0.511	k2=	0.39
					180	0.427	k3=	0.376
					240	0.302	Result=	227.812
				2	60	0.914	k1=	0.667
					120	0.469	k2=	0.447
					180	0.374	k3=	0.453
					240	0.235	Result=	261.127
				3	60	0.888	k1=	0.621
					120	0.477	k2=	0.417
					180	0.386	k3=	0.413
					240	0.257	Result=	241.887	243.609	13.87
		34	41	1	60	0.925	k1=	0.326
					120	0.668	k2=	0.215
					180	0.602	k3=	0.209
					240	0.494	Result=	124.893
				2	60	0.958	k1=	0.335
					120	0.685	k2=	0.221
					180	0.616	k3=	0.215
					240	0.503	Result=	128.497
				3	60	0.981	k1=	0.273
					120	0.747	k2=	0.18
					180	0.685	k3=	0.178
					240	0.575	Result=	110.46
				4	60	1.001	k1=	0.287
					120	0.751	k2=	0.189
					180	0.686	k3=	0.185
					240	0.575	Result=	110.18	116.379	8.21
			42	1	60	0.976	k1=	0.262
					120	0.751	k2=	0.172
					180	0.692	k3=	0.169
					240	0.588	Result=	100.485
				2	60	0.974	k1=	0.244
					120	0.763	k2=	0.162
					180	0.705	k3=	0.161
					240	0.601	Result=	94.45
				3	60	0.97	k1=	0.263
					120	0.746	k2=	0.175
					180	0.683	k3=	0.173
					240	0.577	Result=	101.854	98.929	8.28
			71	1	60	0.855	k1=	0.48
					120	0.529	k2=	0.319
					180	0.452	k3=	0.313
					240	0.334	Result=	185.357
				2	60	0.873	k1=	0.35
					120	0.615	k2=	0.232
					180	0.549	k3=	0.228
					240	0.441	Result=	134.977
				3	60	0.876	k1=	0.395
					120	0.59	k2=	0.26
					180	0.521	k3=	0.253
					240	0.41	Result=	151.354
				4	60	0.882	k1=	0.321
					120	0.64	k2=	0.211
					180	0.578	k3=	0.207
					240	0.474	Result=	123.171	136.501	8.46
			72	1	60	0.906	k1=	0.226
					120	0.723	k2=	0.149
					180	0.672	k3=	0.147
					240	0.583	Result=	86.995
				2	60	0.949	k1=	0.168
					120	0.802	k2=	0.112
					180	0.759	k3=	0.112
					240	0.678	Result=	65.348
				3	60	0.791	k1=	0.202
					120	0.646	k2=	0.135
					180	0.604	k3=	0.135
					240	0.527	Result=	56.32
				4	60	0.97	k1=	0.164
					120	0.823	k2=	0.11
					180	0.779	k3=	0.11
					240	0.698	Result=	63.946	61.871	4.83
		35	41	1	60	0.89	k1=	0.271
					120	0.679	k2=	0.178
					180	0.623	k3=	0.177
					240	0.524	Result=	104.252
				2	60	0.881	k1=	0.28
					120	0.666	k2=	0.185
					180	0.609	k3=	0.183
					240	0.509	Result=	107.876
				3	60	0.959	k1=	0.262
					120	0.738	k2=	0.174
					180	0.677	k3=	0.176
					240	0.566	Result=	101.97	104.7	11.26
			42	1	60	0.847	k1=	0.296
					120	0.63	k2=	0.199
					180	0.569	k3=	0.197
					240	0.469	Result=	115.321
				2	60	0.855	k1=	0.285
					120	0.643	k2=	0.191
					180	0.583	k3=	0.191
					240	0.482	Result=	111.244
				3	60	0.827	k1=	0.303
					120	0.611	k2=	0.205
					180	0.549	k3=	0.206
					240	0.446	Result=	118.898	115.154	9.96
			71	1	60	0.83	k1=	0.399
					120	0.557	k2=	0.268
					180	0.486	k3=	0.269
					240	0.37	Result=	132.59
				2	60	0.813	k1=	0.498
					120	0.494	k2=	0.335
					180	0.416	k3=	0.34
					240	0.293	Result=	195.567
				3	60	0.86	k1=	0.35
					120	0.606	k2=	0.235
					180	0.537	k3=	0.237
					240	0.423	Result=	137.007
				4	60	0.926	k1=	0.291
					120	0.692	k2=	0.193
					180	0.63	k3=	0.189
					240	0.525	Result=	112.171	127.256	12.85
			72	1	60	0.936	k1=	0.366
					120	0.649	k2=	0.242
					180	0.577	k3=	0.239
					240	0.457	Result=	141.174
				2	60	0.94	k1=	0.374
					120	0.647	k2=	0.248
					180	0.572	k3=	0.246
					240	0.449	Result=	144.698
				3	60	0.917	k1=	0.379
					120	0.628	k2=	0.253
					180	0.553	k3=	0.252
					240	0.431	Result=	147.185	144.352	9.6
		36	41	1	60	0.902	k1=	0.178
					120	0.755	k2=	0.118
					180	0.712	k3=	0.118
					240	0.633	Result=	69.036
				2	60	0.847	k1=	0.168
					120	0.716	k2=	0.111
					180	0.679	k3=	0.11
					240	0.609	Result=	64.754
				3	60	0.94	k1=	0.15
					120	0.809	k2=	0.1
					180	0.769	k3=	0.1
					240	0.696	Result=	58.442	64.077	8.59
			42	1	60	0.959	k1=	0.194
					120	0.79	k2=	0.128
					180	0.743	k3=	0.125
					240	0.659	Result=	74.419
				2	60	0.894	k1=	0.185
					120	0.743	k2=	0.123
					180	0.699	k3=	0.12
					240	0.623	Result=	71.404
				3	60	0.852	k1=	0.212
					120	0.689	k2=	0.141
					180	0.643	k3=	0.137
					240	0.565	Result=	81.664	75.829	10.06
			71	1	60	0.945	k1=	0.253
					120	0.734	k2=	0.167
					180	0.677	k3=	0.164
					240	0.578	Result=	97.217
				2	60	0.904	k1=	0.282
					120	0.682	k2=	0.186
					180	0.623	k3=	0.184
					240	0.521	Result=	108.606
				3	60	0.765	k1=	0.268
					120	0.585	k2=	0.178
					180	0.536	k3=	0.178
					240	0.448	Result=	104.083	103.302	9.78
			72	1	60	0.835	k1=	0.148
					120	0.72	k2=	0.099
					180	0.685	k3=	0.098
					240	0.622	Result=	57.558
				2	60	0.818	k1=	0.146
					120	0.707	k2=	0.098
					180	0.673	k3=	0.103
					240	0.6	Result=	57.784
				3	60	0.77	k1=	0.18
					120	0.643	k2=	0.121
					180	0.604	k3=	0.119
					240	0.539	Result=	65.06	60.134	6.37
		37	41	1	60	0.734	k1=	0.661
					120	0.379	k2=	0.441
					180	0.304	k3=	0.44
					240	0.196	Result=	322.64
				2	60	0.761	k1=	0.578
					120	0.427	k2=	0.386
					180	0.352	k3=	0.385
					240	0.24	Result=	299.559
				3	60	0.788	k1=	0.538
					120	0.46	k2=	0.357
					180	0.386	k3=	0.352
					240	0.274	Result=	277.161	299.787	20.07
			42	1	60	0.751	k1=	0.598
					120	0.413	k2=	0.398
					180	0.339	k3=	0.397
					240	0.228	Result=	309.559
				2	60	0.82	k1=	0.446
					120	0.525	k2=	0.297
					180	0.453	k3=	0.293
					240	0.34	Result=	230.237
				3	60	0.815	k1=	0.507
					120	0.491	k2=	0.336
					180	0.416	k3=	0.333
					240	0.3	Result=	261.362
				4	60	0.813	k1=	0.415
					120	0.537	k2=	0.276
					180	0.468	k3=	0.275
					240	0.356	Result=	214.696	235.432	16.94
			71	1	60	0.829	k1=	0.423
					120	0.543	k2=	0.284
					180	0.47	k3=	0.286
					240	0.352	Result=	220.53
				2	60	0.821	k1=	0.43
					120	0.534	k2=	0.287
					180	0.462	k3=	0.289
					240	0.345	Result=	223.689
				3	60	0.847	k1=	0.555
					120	0.486	k2=	0.37
					180	0.404	k3=	0.364
					240	0.284	Result=	286.639
				4	60	0.776	k1=	0.458
					120	0.491	k2=	0.308
					180	0.419	k3=	0.312
					240	0.304	Result=	239.605	227.941	15.09
			72	1	60	0.777	k1=	0.672
					120	0.397	k2=	0.448
					180	0.317	k3=	0.447
					240	0.203	Result=	348.263
				2	60	0.751	k1=	0.532
					120	0.441	k2=	0.361
					180	0.365	k3=	0.372
					240	0.246	Result=	295.04
				3	60	0.837	k1=	0.466
					120	0.525	k2=	0.315
					180	0.446	k3=	0.321
					240	0.32	Result=	244.818
				4	60	0.753	k1=	0.66
					120	0.389	k2=	0.45
					180	0.306	k3=	0.464
					240	0.187	Result=	350.01	331.104	16.35
		38	41	1	60	0.938	k1=	0.228
					120	0.747	k2=	0.151
					180	0.694	k3=	0.147
					240	0.604	Result=	87.508
				2	60	0.918	k1=	0.229
					120	0.73	k2=	0.151
					180	0.679	k3=	0.147
					240	0.591	Result=	87.789
				3	60	0.948	k1=	0.23
					120	0.753	k2=	0.152
					180	0.699	k3=	0.147
					240	0.61	Result=	88.268	87.855	6.72
			42	1	60	0.927	k1=	0.326
					120	0.669	k2=	0.215
					180	0.603	k3=	0.206
					240	0.499	Result=	124.606
				2	60	0.929	k1=	0.303
					120	0.686	k2=	0.199
					180	0.624	k3=	0.193
					240	0.521	Result=	115.833
				3	60	0.934	k1=	0.325
					120	0.675	k2=	0.213
					180	0.61	k3=	0.206
					240	0.504	Result=	123.901	121.447	8.84
			71	1	60	0.934	k1=	0.249
[truncated: 27 more rows]
